# Supplementary material for: Four-dimensional hydrogel dressing adaptable to the urethral microenvironment for scarless urethral reconstruction
Source: Nat Commun. 2023 Nov 22;14:7632. doi: 10.1038/s41467-023-43421-w (PMC10665446; doi:10.1038/s41467-023-43421-w)
Supplement: Supplementary file 4 — Source Data [file 41467_2023_43421_MOESM4_ESM.zip]

Archive with 74 entries (56 files):
- Source Data/
- Source Data/Source Data (1H NMR)/
- Source Data/Source Data (1H NMR)/GM/
- Source Data/Source Data (1H NMR)/GM/acqu
- Source Data/Source Data (1H NMR)/GM/acqus
- Source Data/Source Data (1H NMR)/GM/fid
- Source Data/Source Data (1H NMR)/GM/format.temp
- Source Data/Source Data (1H NMR)/GM/pdata/
- Source Data/Source Data (1H NMR)/GM/pdata/1/
- Source Data/Source Data (1H NMR)/GM/pdata/1/1i
- Source Data/Source Data (1H NMR)/GM/pdata/1/1r
- Source Data/Source Data (1H NMR)/GM/pdata/1/outd
- Source Data/Source Data (1H NMR)/GM/pdata/1/proc
- Source Data/Source Data (1H NMR)/GM/pdata/1/procs
- Source Data/Source Data (1H NMR)/GM/pdata/1/title
- Source Data/Source Data (1H NMR)/GMD/
- Source Data/Source Data (1H NMR)/GMD/acqu
- Source Data/Source Data (1H NMR)/GMD/acqus
- Source Data/Source Data (1H NMR)/GMD/fid
- Source Data/Source Data (1H NMR)/GMD/format.temp
- Source Data/Source Data (1H NMR)/GMD/pdata/
- Source Data/Source Data (1H NMR)/GMD/pdata/1/
- Source Data/Source Data (1H NMR)/GMD/pdata/1/1i
- Source Data/Source Data (1H NMR)/GMD/pdata/1/1r
- Source Data/Source Data (1H NMR)/GMD/pdata/1/outd
- Source Data/Source Data (1H NMR)/GMD/pdata/1/proc
- Source Data/Source Data (1H NMR)/GMD/pdata/1/procs
- Source Data/Source Data (1H NMR)/GMD/pdata/1/title
- Source Data/Source Data (1H NMR)/GMP/
- Source Data/Source Data (1H NMR)/GMP/acqu
- Source Data/Source Data (1H NMR)/GMP/acqus
- Source Data/Source Data (1H NMR)/GMP/fid
- Source Data/Source Data (1H NMR)/GMP/format.temp
- Source Data/Source Data (1H NMR)/GMP/pdata/
- Source Data/Source Data (1H NMR)/GMP/pdata/1/
- Source Data/Source Data (1H NMR)/GMP/pdata/1/1i
- Source Data/Source Data (1H NMR)/GMP/pdata/1/1r
- Source Data/Source Data (1H NMR)/GMP/pdata/1/outd
- Source Data/Source Data (1H NMR)/GMP/pdata/1/proc
- Source Data/Source Data (1H NMR)/GMP/pdata/1/procs
- Source Data/Source Data (1H NMR)/GMP/pdata/1/title
- Source Data/Source Data (1H NMR)/GMPD+hv/
- Source Data/Source Data (1H NMR)/GMPD+hv/acqu
- Source Data/Source Data (1H NMR)/GMPD+hv/acqus
- Source Data/Source Data (1H NMR)/GMPD+hv/fid
- Source Data/Source Data (1H NMR)/GMPD+hv/format.temp
- Source Data/Source Data (1H NMR)/GMPD+hv/pdata/
- Source Data/Source Data (1H NMR)/GMPD+hv/pdata/1/
- Source Data/Source Data (1H NMR)/GMPD+hv/pdata/1/1i
- Source Data/Source Data (1H NMR)/GMPD+hv/pdata/1/1r
- Source Data/Source Data (1H NMR)/GMPD+hv/pdata/1/outd
- Source Data/Source Data (1H NMR)/GMPD+hv/pdata/1/proc
- Source Data/Source Data (1H NMR)/GMPD+hv/pdata/1/procs
- Source Data/Source Data (1H NMR)/GMPD+hv/pdata/1/title
- Source Data/Source Data (1H NMR)/GMPD-hv/
- Source Data/Source Data (1H NMR)/GMPD-hv/acqu
- Source Data/Source Data (1H NMR)/GMPD-hv/acqus
- Source Data/Source Data (1H NMR)/GMPD-hv/fid
- Source Data/Source Data (1H NMR)/GMPD-hv/format.temp
- Source Data/Source Data (1H NMR)/GMPD-hv/pdata/
- Source Data/Source Data (1H NMR)/GMPD-hv/pdata/1/
- Source Data/Source Data (1H NMR)/GMPD-hv/pdata/1/1i
- Source Data/Source Data (1H NMR)/GMPD-hv/pdata/1/1r
- Source Data/Source Data (1H NMR)/GMPD-hv/pdata/1/outd
- Source Data/Source Data (1H NMR)/GMPD-hv/pdata/1/proc
- Source Data/Source Data (1H NMR)/GMPD-hv/pdata/1/procs
- Source Data/Source Data (1H NMR)/GMPD-hv/pdata/1/title
- Source Data/Source Data (main manuscript).xlsx
- Source Data/Source Data (RNA-seq)/
- Source Data/Source Data (RNA-seq)/Fibroblasts.genecounts
- Source Data/Source Data (RNA-seq)/HUVECs.genecounts
- Source Data/Source Data (supplementary information).xlsx
- Source Data/Supplementary files (PCR primers).xls
- Source Data/Supplementary files (WB scans).pdf
