# Supplementary material for: Four-dimensional hydrogel dressing adaptable to the urethral microenvironment for scarless urethral reconstruction
Source: Nat Commun. 2023 Nov 22;14:7632. doi: 10.1038/s41467-023-43421-w (PMC10665446; doi:10.1038/s41467-023-43421-w)
Supplement: Supplementary file 4 — Source Data [file 41467_2023_43421_MOESM4_ESM.zip › Source Data/Source Data (1H NMR)/GM/pdata/1/outd]

##TITLE= Parameter file
##JCAMPDX= 5.0
##DATATYPE= Parameter Values
##ORIGIN= 
##OWNER= root
$$ 2004-03-31 15:28:47.093 +0200  nmrsu@KASTOR
$$ D:/Bruker/ts12b16/exp/stan/nmr/par/C13DEPT135///outd
##$CURPLOT= <hp LaserJet 1300 PS>
##$CURPRIN= <$hp LaserJet 1300 PS>
##$DFORMAT= <normdp>
##$LAYOUT= <+/1D_H.xwp>
##$LFORMAT= <normlp>
##$PFORMAT= <normpl>
##$SURQMSG= 1
##END=
