# Supplementary material for: Four-dimensional hydrogel dressing adaptable to the urethral microenvironment for scarless urethral reconstruction
Source: Nat Commun. 2023 Nov 22;14:7632. doi: 10.1038/s41467-023-43421-w (PMC10665446; doi:10.1038/s41467-023-43421-w)
Supplement: Supplementary file 4 — Source Data [file 41467_2023_43421_MOESM4_ESM.zip › Source Data/Source Data (1H NMR)/GMD/pdata/1/title]

1H D2O HJY-3
