# Supplementary material for: Four-dimensional hydrogel dressing adaptable to the urethral microenvironment for scarless urethral reconstruction
Source: Nat Commun. 2023 Nov 22;14:7632. doi: 10.1038/s41467-023-43421-w (PMC10665446; doi:10.1038/s41467-023-43421-w)
Supplement: Supplementary file 4 — Source Data [file 41467_2023_43421_MOESM4_ESM.zip › Source Data/Source Data (1H NMR)/GMPD-hv/acqu]

##TITLE=Parameter file, TOPSPIN		Version 3.0
##JCAMPDX=5
##DATATYPE=Parameter Values
##NPOINTS=23
##ORIGIN=
##OWNER=guest
##$ACQT0=1000000
##$AMP=(0..31)
100 100 100 100 100 100 100 100 100 100 100 100 100 100 100 100 100 100 100 100 100 100 100 100 100 100 100 100 100 100 100 100 
##$ANAVPT=-1
##$AQSEQ=0
##$AQ_mod=3
##$AUNM=<au_zg>
##$AUTOPOS=
##$BF1=399.95155893
##$BF2=100.56789948
##$BF3=600.13
##$BF4=600.13
##$BF5=600.13
##$BF6=600.13
##$BF7=600.13
##$BF8=600.13
##$BYTORDA=1
##$CAGPARS=(0..11)
0 0 0 0 0 0 0 0 0 0 0 0 
##$CFDGTYP=0
##$CFRGTYP=9
##$CHEMSTR=<none>
##$CNST=(0..63)
1 1 145 1 1 1 1 1 1 1 1 6 0.5 1 1 1 1 1 1 1 1 1 1 1 1 1 1 1 1 1 1 1 1 1 1 1 1 1 1 1 1 1 1 1 1 1 1 1 1 1 1 1 1 1 1 1 1 1 1 1 1 1 1 1 
##$CPDPRG=
##$CPDPRG1=<garp>
##$CPDPRG2=<waltz16>
##$CPDPRG3=<waltz16>
##$CPDPRG4=<mlev16>
##$CPDPRG5=
##$CPDPRG6=
##$CPDPRG7=
##$CPDPRG8=
##$D=(0..63)
0 1 0 0 0 0 0 0 0 0 0 0 0 0 0 0 0 0 0 0 0 0 0 0 0 0 0 0 0 0 0 0 0 0 0 0 0 0 0 0 0 0 0 0 0 0 0 0 0 0 0 0 0 0 0 0 0 0 0 0 0 0 0 0 
##$DATE=1670290465
##$DBL=(0..7)
120 120 120 120 120 120 120 120 
##$DBP=(0..7)
150 150 150 150 150 150 150 150 
##$DBPNAM0=
##$DBPNAM1=
##$DBPNAM2=
##$DBPNAM3=
##$DBPNAM4=
##$DBPNAM5=
##$DBPNAM6=
##$DBPNAM7=
##$DBPOAL=(0..7)
0.5 0.5 0.5 0.5 0.5 0.5 0.5 0.5 
##$DBPOFFS=(0..7)
0 0 0 0 0 0 0 0 
##$DE=30
##$DECBNUC=<off>
##$DECIM=3328
##$DECNUC=<off>
##$DECSTAT=4
##$DIGMOD=1
##$DIGTYP=12
##$DL=(0..7)
0 120 120 120 120 120 120 120 
##$DP=(0..7)
150 150 150 150 150 150 150 150 
##$DP07=0
##$DPNAME0=
##$DPNAME1=
##$DPNAME2=
##$DPNAME3=
##$DPNAME4=
##$DPNAME5=
##$DPNAME6=
##$DPNAME7=
##$DPOAL=(0..7)
0.5 0.5 0.5 0.5 0.5 0.5 0.5 0.5 
##$DPOFFS=(0..7)
0 0 0 0 0 0 0 0 
##$DQDMODE=0
##$DR=22
##$DS=2
##$DSPFIRM=0
##$DSPFVS=20
##$DTYPA=0
##$EXP=<PROTON>
##$F1LIST=
##$F2LIST=
##$F3LIST=
##$FCUCHAN=(0..9)
0 2 1 0 0 0 0 0 0 0 
##$FL1=90
##$FL2=90
##$FL3=90
##$FL4=90
##$FOV=20
##$FQ1LIST=<freqlist>
##$FQ2LIST=<freqlist>
##$FQ3LIST=<freqlist>
##$FQ4LIST=<freqlist>
##$FQ5LIST=<freqlist>
##$FQ6LIST=<freqlist>
##$FQ7LIST=<freqlist>
##$FQ8LIST=<freqlist>
##$FRQLO3=1244804.65960005
##$FRQLO3N=0
##$FS=(0..7)
83 83 83 83 83 83 83 83 
##$FTLPGN=0
##$FW=125000
##$FnMODE=0
##$FnTYPE=0
##$GPNAM0=
##$GPNAM1=<SMSQ10.100>
##$GPNAM10=
##$GPNAM11=
##$GPNAM12=
##$GPNAM13=
##$GPNAM14=
##$GPNAM15=
##$GPNAM16=
##$GPNAM17=
##$GPNAM18=
##$GPNAM19=
##$GPNAM2=<SMSQ10.100>
##$GPNAM20=
##$GPNAM21=
##$GPNAM22=
##$GPNAM23=
##$GPNAM24=
##$GPNAM25=
##$GPNAM26=
##$GPNAM27=
##$GPNAM28=
##$GPNAM29=
##$GPNAM3=
##$GPNAM30=
##$GPNAM31=
##$GPNAM4=
##$GPNAM5=
##$GPNAM6=
##$GPNAM7=
##$GPNAM8=
##$GPNAM9=
##$GPX=(0..31)
0 0 0 0 0 0 0 0 0 0 0 0 0 0 0 0 0 0 0 0 0 0 0 0 0 0 0 0 0 0 0 0 
##$GPY=(0..31)
0 0 0 0 0 0 0 0 0 0 0 0 0 0 0 0 0 0 0 0 0 0 0 0 0 0 0 0 0 0 0 0 
##$GPZ=(0..31)
0 10 20.1 0 0 0 0 0 0 0 0 0 0 0 0 0 0 0 0 0 0 0 0 0 0 0 0 0 0 0 0 0 
##$GRDPROG=<grad_out>
##$GRPDLY=33
##$HDDUTY=20
##$HDRATE=1
##$HGAIN=(0..3)
0 0 0 0 
##$HL1=1
##$HL2=35
##$HL3=16
##$HL4=17
##$HOLDER=0
##$HPMOD=(0..7)
0 0 0 0 0 0 0 0 
##$HPPRGN=0
##$IN=(0..63)
0.00016665 0 0 0 0 0 0 0 0 0 0 0 0 0 0 0 0 0 0 0 0 0 0 0 0 0 0 0 0 0 0 0 0 0 0 0 0 0 0 0 0 0 0 0 0 0 0 0 0 0 0 0 0 0 0 0 0 0 0 0 0 0 0 0 
##$INF=(0..7)
0 166.629966842653 0 0 0 0 0 0 
##$INP=(0..63)
0 0 0 0 0 0 0 0 0 0 0 0 0 0 0 0 0 0 0 0 0 0 0 0 0 0 0 0 0 0 0 0 0 0 0 0 0 0 0 0 0 0 0 0 0 0 0 0 0 0 0 0 0 0 0 0 0 0 0 0 0 0 0 0 
##$INSTRUM=<QUANTUM-I>
##$L=(0..31)
1 4 1 1 1 1 1 1 1 1 1 1 1 1 1 1 1 1 1 1 1 1 1 1 1 1 1 1 1 1 1 1 
##$LFILTER=19
##$LGAIN=-17.9489936828613
##$LINPSTP=0
##$LOCKED=<yes>
##$LOCKFLD=1508
##$LOCKGN=119.353225708008
##$LOCKPOW=-26
##$LOCKPPM=7.23999977111816
##$LOCNUC=<2H>
##$LOCPHAS=57.79928
##$LOCSHFT=<yes>
##$LOCSW=0
##$LTIME=0.676605999469757
##$MASR=4200
##$MASRLST=<masrlst>
##$MULEXPNO=(0..15)
0 0 0 0 0 0 0 0 0 0 0 0 0 0 0 0 
##$NBL=1
##$NC=-6
##$NLOGCH=3
##$NOVFLW=0
##$NS=16
##$NUC1=<1H>
##$NUC2=<13C>
##$NUC3=<off>
##$NUC4=<off>
##$NUC5=<off>
##$NUC6=<off>
##$NUC7=<off>
##$NUC8=<off>
##$NUCLEUS=<off>
##$NUSLIST=<automatic>
##$O1=2399.70935358
##$O2=0
##$O3=0
##$O4=3706.05
##$O5=3706.05
##$O6=3706.05
##$O7=3706.05
##$O8=3706.05
##$OVERFLW=0
##$P=(0..63)
0 9 0 0 0 0 0 0 0 0 0 0 0 0 0 0 0 0 0 0 0 0 0 0 0 0 0 0 0 0 0 0 0 0 0 0 0 0 0 0 0 0 0 0 0 0 0 0 0 0 0 0 0 0 0 0 0 0 0 0 0 0 0 0 
##$PACOIL=(0..15)
1 3 2 0 0 0 0 0 0 0 0 0 0 0 0 0 
##$PAPS=2
##$PARMODE=0
##$PCPD=(0..9)
100 80 62.5 62.5 100 100 100 100 100 100 
##$PEXSEL=(0..9)
1 1 1 1 1 1 1 1 1 1 
##$PHCOR=(0..31)
0 0 0 0 0 0 0 0 0 0 0 0 0 0 0 0 0 0 0 0 0 0 0 0 0 0 0 0 0 0 0 0 
##$PHLIST=
##$PHP=1
##$PH_ref=0
##$PL=(0..63)
0 57 0 0 0 0 0 0 0 0 0 0 0 0 0 0 0 0 0 0 0 0 0 0 0 0 0 0 0 0 0 0 0 0 0 0 0 0 0 0 0 0 0 0 0 0 0 0 0 0 0 0 0 0 0 0 0 0 0 0 0 0 0 0 
##$PLSTEP=0.1
##$PLSTRT=-6
##$PLW=(0..63)
-1.0 1.9952623149688787E-6 -1.0 -1.0 -1.0 -1.0 -1.0 -1.0 -1.0 -1.0 -1.0 -1.0 -1.0 -1.0 -1.0 -1.0 -1.0 -1.0 -1.0 -1.0 -1.0 -1.0 -1.0 -1.0 -1.0 -1.0 -1.0 -1.0 -1.0 -1.0 -1.0 -1.0 -1.0 -1.0 -1.0 -1.0 -1.0 -1.0 -1.0 -1.0 -1.0 -1.0 -1.0 -1.0 -1.0 -1.0 -1.0 -1.0 -1.0 -1.0 -1.0 -1.0 -1.0 -1.0 -1.0 -1.0 -1.0 -1.0 -1.0 -1.0 -1.0 -1.0 -1.0 -1.0 
##$PLWMAX=(0..7)
67.019 299.2 0 0 0 0 0 0 
##$POWMOD=0
##$PQPHASE=0
##$PQSCALE=1
##$PR=1
##$PRECHAN=(0..15)
-1 1 0 2 -1 -1 -1 -1 -1 -1 -1 -1 -1 -1 -1 -1 
##$PRGAIN=0
##$PROBHD=<probeinfo>
##$PULPROG=<s1pul30>
##$PW=0
##$PYNM=<acqu.py>
##$QNP=1
##$RD=0
##$RECCHAN=(0..15)
0 2 0 0 0 0 0 0 0 0 0 0 0 0 0 0 
##$RECPH=0
##$RECPRE=(0..15)
-1 0 -1 -1 -1 -1 -1 -1 -1 -1 -1 -1 -1 -1 -1 -1 
##$RECPRFX=(0..15)
1 0 0 0 0 0 0 0 0 0 0 0 0 0 0 0 
##$RECSEL=(0..15)
0 0 1 0 0 0 0 0 0 0 0 0 0 0 0 0 
##$RG=62.04
##$RO=0
##$ROUTWD1=(0..23)
0 512 0 0 0 0 0 0 0 0 0 0 0 0 0 0 0 0 0 0 1 1 0 0 
##$ROUTWD2=(0..23)
0 0 0 0 0 1 0 0 0 0 0 0 0 0 0 0 0 0 1 0 1 1 0 0 
##$RSEL=(0..9)
0 1 2 0 0 0 0 0 0 0 
##$S=(0..7)
83 4 83 83 83 83 83 83 
##$SELREC=(0..9)
0 0 0 0 0 0 0 0 0 0 
##$SFO1=399.9539586393536
##$SFO2=100.56789948
##$SFO3=600.13
##$SFO4=600.13370605
##$SFO5=600.13370605
##$SFO6=600.13370605
##$SFO7=600.13370605
##$SFO8=600.13370605
##$SOLVENT=<D2O>
##$SOLVOLD=<off>
##$SP=(0..63)
120 120 120 120 120 120 120 120 120 120 120 120 120 120 120 120 120 120 120 120 120 120 120 120 120 120 120 120 120 120 120 120 120 120 120 120 120 120 120 120 120 120 120 120 120 120 120 120 120 120 120 120 120 120 120 120 120 120 120 120 120 120 120 120 
##$SPECTR=0
##$SPINCNT=0
##$SPNAM0=
##$SPNAM1=<Q5.1000>
##$SPNAM10=<Crp60comp.4>
##$SPNAM11=<Crp60comp.4>
##$SPNAM12=
##$SPNAM13=
##$SPNAM14=0
##$SPNAM15=<Crp20,1,40.1>
##$SPNAM16=
##$SPNAM17=
##$SPNAM18=0
##$SPNAM19=<Q5tr.1000>
##$SPNAM2=<Q3.1000>
##$SPNAM20=<Q5tr.1000>
##$SPNAM21=<Q5tr.1000>
##$SPNAM22=<Q5tr.1000>
##$SPNAM23=
##$SPNAM24=
##$SPNAM25=
##$SPNAM26=<Gaus1_180r.1000>
##$SPNAM27=
##$SPNAM28=
##$SPNAM29=<Q5tr.1000>
##$SPNAM3=0
##$SPNAM30=<Q3.1000>
##$SPNAM31=0
##$SPNAM32=<Q3.1000>
##$SPNAM33=
##$SPNAM34=
##$SPNAM35=
##$SPNAM36=
##$SPNAM37=
##$SPNAM38=
##$SPNAM39=
##$SPNAM4=0
##$SPNAM40=
##$SPNAM41=
##$SPNAM42=
##$SPNAM43=
##$SPNAM44=
##$SPNAM45=
##$SPNAM46=
##$SPNAM47=
##$SPNAM48=
##$SPNAM49=
##$SPNAM5=<Crp60comp.4>
##$SPNAM50=
##$SPNAM51=
##$SPNAM52=
##$SPNAM53=
##$SPNAM54=
##$SPNAM55=
##$SPNAM56=
##$SPNAM57=
##$SPNAM58=
##$SPNAM59=
##$SPNAM6=<Crp60,0.5,20.1>
##$SPNAM60=
##$SPNAM61=
##$SPNAM62=
##$SPNAM63=
##$SPNAM7=<Squa100.1000>
##$SPNAM8=<Crp60,0.5,20.1>
##$SPNAM9=
##$SPOAL=(0..63)
0.5 1 0.5 0.5 0 0.5 0.5 0.5 0.5 0.5 0.5 0.5 0.5 0.5 0.5 0.5 0.5 0.5 0.5 0 0 0 0 0.5 0.5 0.5 0.5 0.5 0.5 0 0.5 0.5 0.5 0.5 0.5 0.5 0.5 0.5 0.5 0.5 0.5 0.5 0.5 0.5 0.5 0.5 0.5 0.5 0.5 0.5 0.5 0.5 0.5 0.5 0.5 0.5 0.5 0.5 0.5 0.5 0.5 0.5 0.5 0.5 
##$SPOFFS=(0..63)
0 0 0 0 0 0 0 0 0 0 0 0 0 0 0 0 0 0 0 0 0 0 0 0 0 0 0 0 0 0 0 0 0 0 0 0 0 0 0 0 0 0 0 0 0 0 0 0 0 0 0 0 0 0 0 0 0 0 0 0 0 0 0 0 
##$SPPEX=(0..63)
0 0 0 0 0 0 0 0 0 0 0 0 0 0 0 0 0 0 0 0 0 0 0 0 0 0 0 0 0 0 0 0 0 0 0 0 0 0 0 0 0 0 0 0 0 0 0 0 0 0 0 0 0 0 0 0 0 0 0 0 0 0 0 0 
##$SPW=(0..63)
0 0.0067637 0.0035034 0 0 49.13 0 0.00089869 49.13 0 49.13 49.13 0 0 0 0 0 0 0 86.34056 134.2136 62.66824 337.9646 0 0 0 3.3158e-06 0 0 0.7905 11.44 0 0.0015666 0 0 0 0 0 0 0 0 0 0 0 0 0 0 0 0 0 0 0 0 0 0 0 0 0 0 0 0 0 0 0 
##$SUBNAM0=
##$SUBNAM1=
##$SUBNAM2=
##$SUBNAM3=
##$SUBNAM4=
##$SUBNAM5=
##$SUBNAM6=
##$SUBNAM7=
##$SUBNAM8=
##$SUBNAM9=
##$SW=20.032305786538245
##$SWIBOX=(0..19)
0 1 2 0 0 0 0 0 0 0 0 0 0 0 0 0 0 0 0 0 
##$SW_h=8012
##$SWfinal=0
##$TD=64100
##$TD0=1
##$TE=295.65
##$TE1=300
##$TE2=300
##$TE3=300
##$TE4=300
##$TEG=300
##$TE_PIDX=0
##$TE_STAB=(0..8)
0 0 0 0 0 0 0 0 0 
##$TL=(0..7)
0 120 120 120 120 120 120 120 
##$TP=(0..7)
150 150 150 150 150 150 150 150 
##$TPNAME0=
##$TPNAME1=
##$TPNAME2=
##$TPNAME3=
##$TPNAME4=
##$TPNAME5=
##$TPNAME6=
##$TPNAME7=
##$TPOAL=(0..7)
0.5 0.5 0.5 0.5 0.5 0.5 0.5 0.5 
##$TPOFFS=(0..7)
0 0 0 0 0 0 0 0 
##$TUNHIN=0
##$TUNHOUT=0
##$TUNXOUT=0
##$USERA1=
##$USERA2=
##$USERA3=
##$USERA4=
##$USERA5=
##$V9=5
##$VALIST=
##$VCLIST=
##$VD=0
##$VDLIST=<qdeptsp_4>
##$VPLIST=<qdeptsp_4>
##$VTLIST=
##$WBST=1024
##$WBSW=4
##$XGAIN=(0..3)
0 0 0 0 
##$XL=0
##$YL=0
##$YMAX_a=510691
##$YMIN_a=-392769
##$ZGOPTNS=
##$ZL1=120
##$ZL2=120
##$ZL3=120
##$ZL4=120
##END=
