# Supplementary material for: Four-dimensional hydrogel dressing adaptable to the urethral microenvironment for scarless urethral reconstruction
Source: Nat Commun. 2023 Nov 22;14:7632. doi: 10.1038/s41467-023-43421-w (PMC10665446; doi:10.1038/s41467-023-43421-w)
Supplement: Supplementary file 4 — Source Data [file 41467_2023_43421_MOESM4_ESM.zip › Source Data/Source Data (main manuscript).xlsx]

## Sheet: Figure 2D
Figure 2D
	GMPD-hv (C 1s)									GMP (C 1s)									GMD (C 1s)
	299.18	13183.6	0	0	0	0	13183.6			298.88	12674.6	0	0	0	0	12699.2			298.68	9446.14	0	0	0	0	9449.92
	299.08	12976.6	0	0	0	0	12976.6			298.78	12660.4	0	0	0	0	12685			298.58	9248.1	0	0	0	0	9251.88
	298.98	12810.7	0	0	0	0	12810.7			298.68	12196.6	0	0	0	0	12221.2			298.48	8982.23	0	0	0	0	8986
	298.88	12812.7	0	0	0	0	12812.7			298.58	12227	0	0	0	0	12251.6			298.38	9235.69	0	0	0	0	9239.46
	298.78	12483.8	0	0	0	0	12483.8			298.48	12229.7	0	0	0	0	12254.3			298.28	9524.57	0	0	0	0	9528.35
	298.68	12401.5	0	0	0	0	12401.5			298.38	12131.5	0	0	0	0	12156.2			298.18	9220.91	0	0	0	0	9224.69
	298.58	12059	0	0	0	0	12059			298.28	11777.8	0	0	0	0	11802.5			298.08	9163.67	0	0	0	0	9167.44
	298.48	12301.6	0	0	0	0	12301.6			298.18	12140.2	0	0	0	0	12164.9			297.98	9017.69	0	0	0	0	9021.47
	298.38	12559.3	0	0	0	0	12559.3			298.08	11835.5	0	0	0	0	11860.2			297.88	9086.72	0	0	0	0	9090.5
	298.28	12289.2	0	0	0	0	12289.2			297.98	11754	0	0	0	0	11778.6			297.78	8735.31	0	0	0	0	8739.09
	298.18	12128.1	0	0	0	0	12128.1			297.88	11474.2	0	0	0	0	11498.9			297.68	8795.96	0	0	0	0	8799.74
	298.08	11742.3	0	0	0	0	11742.3			297.78	11590.4	0	0	0	0	11615.1			297.58	9085.18	0	0	0	0	9088.96
	297.98	11756.2	0	0	0	0	11756.2			297.68	11479.1	0	0	0	0	11503.8			297.48	9086.82	0	0	0	0	9090.59
	297.88	12047.5	0	0	0	0	12047.5			297.58	11512.3	0	0	0	0	11537			297.38	8599.28	0	0	0	0	8603.06
	297.78	11739.8	0	0	0	0	11739.8			297.48	11300.4	0	0	0	0	11325.1			297.28	8550.43	0	0	0	0	8554.2
	297.68	11570.6	0	0	0	0	11570.6			297.38	11289.2	0	0	0	0	11313.9			297.18	8048.32	0	0	0	0	8052.1
	297.58	11688	0	0	0	0	11688			297.28	11426.7	0	0	0	0	11451.4			297.08	8249.19	0	0	0	0	8252.97
	297.48	11240	0	0	0	0	11240			297.18	11175.1	0	0	0	0	11199.8			296.98	8189.02	0	0	0	0	8192.8
	297.38	10870.4	0	0	0	0	10870.4			297.08	11141.9	0	0	0	0	11166.6			296.88	8554.61	0	0	0	0	8558.39
	297.28	10516.6	0	0	0	0	10516.6			296.98	10432.3	0	0	0	0	10456.9			296.78	8279.21	0	0	0	0	8282.99
	297.18	10785.7	0	0	0	0	10785.7			296.88	10640.7	0	0	0	0	10665.4			296.68	7955.03	0	0	0	0	7958.81
	297.08	10853.7	0	0	0	0	10853.7			296.78	10645	0	0	0	0	10669.7			296.58	7995.56	0	0	0	0	7999.34
	296.98	10727.4	0	0	0	0	10727.4			296.68	10328.6	0	0	0	0	10353.3			296.48	8120.84	0	0	0	0	8124.62
	296.88	10449.4	0	0	0	0	10449.4			296.58	10209.7	0	0	0	0	10234.4			296.38	7520.38	0	0	0	0	7524.16
	296.78	10630.8	0	0	0	0	10630.9			296.48	9902.81	0	0	0	0	9927.49			296.28	7526.73	0	0	0	0	7530.52
	296.68	10268.1	0	0	0	0	10268.1			296.38	9955.87	0	0	0	0	9980.56			296.18	7870.07	0	0	0	0	7873.86
	296.58	10229.1	0	0	0	0	10229.1			296.28	9867.17	0	0	0	0	9891.86			296.08	7538.44	0	0	0	0	7542.23
	296.48	9927.09	0	0	0	0	9927.1			296.18	10065.9	0	0	0	0	10090.6			295.98	7449.14	0	0	0	0	7452.93
	296.38	9786.72	0	0	0	0	9786.73			296.08	9649.61	0	0	0	0	9674.29			295.88	7341.15	0	0	0	0	7344.94
	296.28	10007.6	0	0	0	0	10007.7			295.98	9638.37	0	0	0	0	9663.05			295.78	7245.56	0	0	0	0	7249.36
	296.18	9769.04	0	0	0	0	9769.06			295.88	9728.05	0	0	0	0	9752.74			295.68	7134.28	0	0	0	0	7138.09
	296.08	9827.25	0	0	0	0	9827.27			295.78	9439.76	0	0	0	0	9464.45			295.58	7091.39	0	0	0	0	7095.2
	295.98	9547.44	0	0	0	0	9547.47			295.68	9477.83	0	0	0	0	9502.52			295.48	7130.29	0	0	0	0	7134.11
	295.88	9073.1	0	0	0	0	9073.12			295.58	9187.02	0	0	0	0	9211.71			295.38	7218.48	0	0	0	0	7222.3
	295.78	9136	0	0	0	0	9136.03			295.48	9161.42	0	0	0	0	9186.11			295.28	6867.75	0	0	0	0	6871.58
	295.68	9077.63	0	0	0	0	9077.66			295.38	9186.96	0	0	0	0	9211.65			295.18	6923.37	0	0	0	0	6927.22
	295.58	8984.21	0	0	0	0	8984.25			295.28	8851.96	0	0	0	0	8876.65			295.08	6659.68	0	0	0	0	6663.55
	295.48	9034.92	0	0	0	0	9034.97			295.18	8650.29	0	0	0	0	8674.98			294.98	6690.63	0	0	0	0	6694.51
	295.38	9008.62	0	0	0	0	9008.67			295.08	9074.96	0	0	0	0	9099.66			294.88	6565.97	0	0	0	0	6569.87
	295.28	8846.88	0	0	0	0	8846.94			294.98	8897.59	0	0	0	0	8922.29			294.78	6541.46	0	0	0	0	6545.38
	295.18	8523.21	0	0	0	0	8523.28			294.88	8492.96	0	0	0	0	8517.66			294.68	6512.76	0	0	0	0	6516.72
	295.08	8307.52	0	0	0	0	8307.6			294.78	8718.33	0	0	0	0	8743.04			294.58	6360.27	0	0	0	0	6364.26
	294.98	7962.27	0	0	0	0	7962.36			294.68	8683.66	0	0	0	0	8708.37			294.48	6348.01	0	0	0	0	6352.04
	294.88	8423.29	0	0	0	0	8423.39			294.58	8000.18	0	0	0	0	8024.89			294.38	6190.61	0	0	0	0	6194.69
	294.78	7884.11	0	0	0	0	7884.23			294.48	7951.84	0	0	0	0	7976.56			294.28	6045.04	0	0	0	0	6049.17
	294.68	7991.07	0	0	0	0	7991.21			294.38	8117.06	0	0	0	0	8141.79			294.18	6281.61	0	0	0	0	6285.82
	294.58	7642.75	0	0	0	0	7642.91			294.28	7848.58	0	0	0	0	7873.31			294.08	6008.48	0	0	0	0	6012.76
	294.48	7729.15	0	0	0	0	7729.33			294.18	7616.65	7838.18	7816.03	7818.62	7816.03	7840.77			293.98	5636.19	0	0	0	0	5640.57
	294.38	7765.05	0	0	0	0	7765.26			294.08	8005.5	7722.8	7700.64	7703.23	7700.64	7725.39			293.88	5850.51	0	0	0	0	5855.01
	294.28	7457.4	0	0	0	0	7457.64			293.98	7492.36	7635.33	7613.16	7615.76	7613.16	7637.93			293.78	5657.72	0	0	0	0	5662.36
	294.18	7314.48	0	0	0	0	7314.76			293.88	7616.13	7626.45	7604.26	7606.87	7604.26	7629.05			293.68	5683.68	0	0	0	0	5688.48
	294.08	7260.43	0	0	0	0	7260.75			293.78	7335.15	7476.29	7454.09	7456.7	7454.09	7478.89			293.58	5588.21	0	0	0	0	5593.21
	293.98	7069.15	0	0	0	0	7069.52			293.68	7572.19	7435.83	7413.62	7416.23	7413.62	7438.44			293.48	5691.92	0	0	0	0	5697.16
	293.88	7227.5	0	0	0	0	7227.92			293.58	7254.62	7354.67	7332.44	7335.06	7332.44	7357.29			293.38	5817.8	0	0	0	0	5823.32
	293.78	7074.4	0	0	0	0	7074.88			293.48	7290	7290.48	7268.23	7270.85	7268.23	7293.1			293.28	5461.05	0	0	0	0	5466.9
	293.68	6973.48	0	0	0	0	6974.03			293.38	7210.24	7253.11	7230.83	7233.46	7230.83	7255.74			293.18	5576.44	5612.05	5612.05	5618.29	5612.05	5618.29
	293.58	6892.53	0	0	0	0	6893.16			293.28	7014.08	7249.41	7227.1	7229.75	7227.1	7252.06			293.08	5568.08	5558.86	5558.86	5565.58	5558.86	5565.58
	293.48	6946.05	0	0	0	0	6946.78			293.18	7385.21	7228.53	7206.18	7208.85	7206.18	7231.19			292.98	5636.87	5547.66	5547.66	5554.94	5547.66	5554.94
	293.38	6923.72	0	0	0	0	6924.55			293.08	7576.64	7200.18	7177.79	7180.48	7177.79	7202.86			292.88	5454.06	5491.92	5491.92	5499.87	5491.92	5499.87
	293.28	6970.66	0	0	0	0	6971.62			292.98	7321.25	7159.85	7137.42	7140.13	7137.42	7162.56			292.78	5502.84	5489.77	5489.77	5498.53	5489.77	5498.53
	293.18	6785.29	0	0	0	0	6786.39			292.88	7309.83	7108.3	7085.81	7088.56	7085.81	7111.05			292.68	5297.74	5484.73	5484.73	5494.45	5484.73	5494.45
	293.08	6767.52	0	0	0	0	6768.78			292.78	7048.68	7052.76	7030.21	7033	7030.21	7055.55			292.58	5608.56	5471.38	5471.39	5482.26	5471.38	5482.26
	292.98	6951.83	0	0	0	0	6953.27			292.68	7213.94	6998.75	6976.13	6978.99	6976.13	7001.61			292.48	5809.91	5450.74	5450.75	5463	5450.74	5463
	292.88	6768.51	0	0	0	0	6770.16			292.58	7268.08	6952.13	6929.42	6932.36	6929.42	6955.07			292.38	5564	5422.58	5422.58	5436.49	5422.58	5436.49
	292.78	6959.91	0	0	0	0	6961.81			292.48	6890.33	6903.23	6880.42	6883.46	6880.42	6906.27			292.28	5588.74	5381.99	5381.99	5397.89	5381.99	5397.89
	292.68	6748.91	0	0	0	0	6751.09			292.38	7127.65	6843.01	6820.08	6823.27	6820.08	6846.2			292.18	5487.2	5342.92	5342.93	5361.22	5342.92	5361.23
	292.58	6727.67	6767.65	6765.15	6765.16	6765.15	6767.66			292.28	7063.7	6788.64	6765.57	6768.96	6765.57	6792.03			292.08	5370.3	5310.01	5310.02	5331.19	5310.01	5331.2
	292.48	6642.95	6762.39	6759.53	6759.54	6759.53	6762.4			292.18	6803.98	6740.29	6717.08	6720.74	6717.08	6743.95			291.98	5454.68	5270.75	5270.76	5295.41	5270.75	5295.42
	292.38	6746.31	6743.33	6740.04	6740.07	6740.04	6743.35			292.08	6882.63	6689.23	6665.82	6669.86	6665.82	6693.26			291.88	5576.08	5236.89	5236.9	5265.77	5236.89	5265.78
	292.28	6911.28	6720.22	6716.44	6716.49	6716.44	6720.26			291.98	6730.44	6662.74	6639.13	6643.68	6639.13	6667.29			291.78	5258.59	5205.49	5205.5	5239.48	5205.49	5239.5
	292.18	6572.69	6696.42	6692.09	6692.17	6692.09	6696.49			291.88	6348.97	6646.33	6622.46	6627.73	6622.46	6651.59			291.68	5262.06	5171.63	5171.65	5211.82	5171.63	5211.84
	292.08	6472.05	6622.2	6617.24	6617.36	6617.24	6622.33			291.78	6710.94	6624.5	6600.35	6606.62	6600.35	6630.76			291.58	5291.99	5137.03	5137.05	5184.76	5137.03	5184.79
	291.98	6618.91	6478.43	6472.74	6472.94	6472.74	6478.64			291.68	6839.82	6605.73	6581.24	6588.91	6581.24	6613.39			291.48	5323.38	5111.47	5111.5	5168.39	5111.47	5168.42
	291.88	6393.15	6478.8	6472.27	6472.62	6472.27	6479.15			291.58	6708.75	6588.7	6563.83	6573.46	6563.83	6598.33			291.38	5179.05	5088.45	5088.48	5156.57	5088.44	5156.62
	291.78	6306.88	6478.48	6470.98	6471.55	6470.98	6479.05			291.48	6599.86	6550.47	6525.15	6537.54	6525.15	6562.86			291.28	5078.65	5071.43	5071.48	5153.26	5071.42	5153.33
	291.68	6593.82	6477.86	6469.26	6470.19	6469.26	6478.79			291.38	6742.62	6522.79	6496.94	6513.19	6496.94	6539.03			291.18	5000.27	5054.32	5054.38	5152.93	5054.31	5153.01
	291.58	6475.12	6472.41	6462.55	6464.05	6462.55	6473.91			291.28	6312.84	6511.04	6484.59	6506.21	6484.59	6532.66			291.08	5223.31	5051.48	5051.55	5170.65	5051.46	5170.76
	291.48	6784.81	6462.05	6450.74	6453.15	6450.74	6464.46			291.18	6366.25	6500.01	6472.85	6501.95	6472.85	6529.11			290.98	4864.97	5051.21	5051.3	5195.62	5051.19	5195.76
	291.38	6541.82	6450.64	6437.66	6441.47	6437.66	6454.45			291.08	6642.24	6488.44	6460.46	6499.94	6460.46	6527.93			290.88	5090.11	5050.88	5050.99	5226.27	5050.85	5226.45
	291.28	6296.43	6441.54	6426.66	6432.62	6426.66	6447.51			290.98	6565.85	6489.06	6460.12	6513.93	6460.12	6542.87			290.78	5354.17	5050.44	5050.58	5263.9	5050.4	5264.12
	291.18	6457.84	6431.6	6414.52	6423.76	6414.52	6440.84			290.88	6415.1	6489.8	6459.74	6533.22	6459.74	6563.27			290.68	5426.94	5050.01	5050.19	5310.24	5049.96	5310.53
	291.08	6464.8	6427.9	6408.31	6422.47	6408.31	6442.06			290.78	6495.55	6490.6	6459.25	6559.59	6459.25	6590.94			290.58	5201.06	5049.46	5049.68	5367.16	5049.39	5367.53
	290.98	6515.08	6423.7	6401.23	6422.71	6401.23	6445.18			290.68	6828.84	6491.65	6458.79	6595.61	6458.79	6628.46			290.48	5394.41	5048.82	5049.1	5437.11	5048.72	5437.59
	290.88	6543.84	6418.87	6393.09	6425.34	6393.09	6451.12			290.58	6473.68	6492.91	6458.31	6644.36	6458.31	6678.96			290.38	5451.33	5048.18	5048.52	5523.12	5048.04	5523.73
	290.78	6302.29	6413.23	6383.65	6431.59	6383.65	6461.17			290.48	6681.93	6494.38	6457.74	6709.84	6457.74	6746.47			290.28	5430.1	5047.45	5047.88	5628.68	5047.27	5629.48
	290.68	6468.5	6409.59	6375.66	6446.18	6375.66	6480.11			290.38	6762.57	6496.07	6457.07	6797.19	6457.07	6836.19			290.18	5779.24	5046.63	5047.17	5758.1	5046.39	5759.13
	290.58	6372.1	6414.4	6375.47	6478.2	6375.47	6517.13			290.28	6924.42	6498.21	6456.47	6913.14	6456.46	6954.88			290.08	5624.63	5045.72	5046.41	5916.56	5045.4	5917.89
	290.48	6197.98	6419.83	6375.17	6523.33	6375.17	6567.98			290.18	6560.7	6500.63	6455.69	7065.69	6455.69	7110.63			289.98	5856.17	5044.63	5045.5	6110.21	5044.2	6111.93
	290.38	6536.5	6426.06	6374.83	6586.42	6374.83	6637.64			290.08	7159.18	6503.36	6454.7	7265.06	6454.7	7313.71			289.88	6280.8	5043.33	5044.44	6346.48	5042.76	6348.72
	290.28	6453.66	6433.24	6374.47	6673.7	6374.47	6732.47			289.98	7577.49	6506.42	6453.45	7523.87	6453.45	7576.84			289.78	6425.55	5041.8	5043.24	6634.27	5041.06	6637.18
	290.18	6559.68	6441.39	6373.98	6793.09	6373.98	6860.5			289.88	7889.26	6509.85	6451.85	7857.57	6451.85	7915.57			289.68	6831.4	5039.91	5041.8	6983.99	5038.94	6987.81
	290.08	6937.38	6450.6	6373.26	6954.67	6373.26	7032.01			289.78	8356.16	6513.55	6449.71	8284.81	6449.71	8348.65			289.58	7335.35	5037.61	5040.14	7408.16	5036.35	7413.19
	289.98	7164.72	6461.07	6372.35	7171.28	6372.35	7260			289.68	8838.11	6517.62	6446.99	8828.18	6446.99	8898.82			289.48	7763.68	5034.8	5038.23	7921.43	5033.17	7928.11
	289.88	7334.04	6472.87	6371.09	7458.58	6371.09	7560.37			289.58	9606.03	6522.11	6443.56	9514.49	6443.56	9593.04			289.38	8707.38	5031.27	5036.01	8540.94	5029.16	8549.89
	289.78	7961.72	6486.11	6369.35	7835.79	6369.35	7952.56			289.48	10532.2	6527	6439.25	10375.2	6439.24	10462.9			289.28	9772.62	5027	5033.67	9286.89	5024.28	9299
	289.68	8611.65	6500.97	6367.01	8325.99	6367.01	8459.95			289.38	11615.6	6532.28	6433.82	11446.6	6433.8	11545.1			289.18	10413.2	5021.84	5031.41	10182.6	5018.36	10199.1
	289.58	9475.86	6517.67	6363.99	8956.47	6363.99	9110.15			289.28	13090.6	6537.91	6426.98	12770.2	6426.95	12881.2			289.08	11560.1	5015.67	5029.57	11254.6	5011.2	11277.4
	289.48	10101.1	6536.49	6360.19	9758.74	6360.19	9935.05			289.18	14769.3	6543.97	6418.5	14391.9	6418.45	14517.5			288.98	12777.5	5008.36	5028.79	12533.1	5002.66	12565
	289.38	10686.4	6557.58	6355.31	10768.1	6355.31	10970.3			289.08	16497.1	6550.42	6408.04	16361	6407.94	16503.6			288.88	14361.4	4999.9	5030.16	14051.6	4992.66	14096.3
	289.28	12549.4	6581.22	6349.16	12022.8	6349.15	12254.9			288.98	19003.4	6557.19	6395.11	18727.7	6394.9	18890.2			288.78	15717.4	4989.9	5034.89	15845	4980.74	15908.3
	289.18	14087.1	6607.8	6341.54	13562.5	6341.53	13828.8			288.88	22211.5	6564.47	6379.47	21539.2	6379.06	21725.1			288.68	18243.2	4978.22	5045.15	17949	4966.65	18039.1
	289.08	15765.5	6637.54	6332.03	15424.6	6332.01	15730.2			288.78	24893.5	6572.41	6360.8	24833	6359.96	25046.3			288.58	20366	4964.57	5063.92	20395.2	4950	20523.7
	288.98	18194.3	6670.87	6320.32	17639.4	6320.26	17990			288.68	28414.4	6581.07	6338.71	28626	6336.98	28871.8			288.48	23215.1	4948.66	5095.48	23204.8	4930.39	23388.2
	288.88	20227.4	6708.4	6306.16	20222.4	6306.01	20624.9			288.58	32817.6	6590.72	6313.11	32901.2	6309.55	33185.9			288.38	26416.7	4930.15	5145.71	26377.1	4907.29	26638.4
	288.78	23275.9	6750.6	6289.11	23163.7	6288.71	23626			288.48	37637.4	6601.81	6284.35	37588.8	6277.13	37920.7			288.28	29914	4908.76	5222.72	29872.9	4880.26	30243.9
	288.68	27078.5	6798.25	6268.94	26415	6267.96	26946.3			288.38	43168.3	6614.95	6253.53	42546.9	6239.14	42937.1			288.18	34253.1	4884.24	5337.32	33590.8	4848.82	34114.7
	288.58	30538.8	6852.52	6245.87	29875.1	6243.55	30486.4			288.28	48258.2	6631.3	6223.4	47545.2	6195.31	48009.3			288.08	38292.1	4856.67	5503.85	37341.7	4812.77	38076.7
	288.48	33844.8	6914.58	6220.33	33378.5	6215.02	34083.3			288.18	52889.1	6652.69	6199.3	52264.5	6145.73	52825			287.98	41988.1	4826.37	5740.74	40834.7	4772.13	41857.6
	288.38	37793.1	6986.36	6194.1	36693.5	6182.42	37509.2			288.08	56897.9	6681.45	6190.26	56324.3	6090.66	57014.7			287.88	45075.1	4794.04	6071.1	43702.4	4727.21	45113.1
	288.28	40681.6	7070.61	6171.08	39538.6	6146.24	40487.8			287.98	60570	6721.12	6211.48	59352.6	6031.1	60223			287.78	47249.8	4760.69	6523.04	45606.1	4678.58	47532.6
	288.18	42296.7	7170.46	6157.9	41620.2	6106.97	42734.6			287.88	61870.5	6775.68	6285.94	61094.1	5967.98	62219.8			287.68	49274.7	4727.77	7129.95	46433.9	4627.14	49037.3
	288.08	43648.2	7289.61	6165.87	42690.8	6065.15	44016			287.78	62987.2	6850.11	6447.84	61531.4	5902.62	63024.1			287.58	49548	4696.68	7929.83	46510.8	4573.68	49989.9
	287.98	44635.9	7432.91	6213.97	42610.7	6021.88	44213.8			287.68	62084.1	6950.1	6745.42	60499	5836.23	62522			287.48	50047.8	4669.33	8965.19	45363.7	4519.35	49959.6
	287.88	43837.6	7606.14	6331.72	41385.8	5978.39	43366.9			287.58	60916.5	7082.45	7244.25	57895.1	5770.22	60681.4			287.38	48379.4	4647.67	10281.4	42496.6	4465.21	48495.2
	287.78	41388.8	7815.45	6562.17	39166.1	5935.44	41672.9			287.48	58671.2	7254.91	8028.93	54034.7	5705.85	57906.8			287.28	46208.8	4633.67	11924.7	38482.6	4412.21	46216.6
	287.68	39828.8	8068.36	6966	36205.3	5893.98	39451.7			287.38	54619.5	7476.27	9202.68	49333.6	5644.04	54724.5			287.18	44363	4629.12	13939.3	33965.9	4360.87	43812.6
	287.58	36986.5	8373.56	7622.98	32798.9	5854.78	37085.9			287.28	51890.1	7756.39	10883.6	44216	5585.25	51685.5			287.08	42499.4	4636	16364.6	29464.2	4311.71	41841.4
	287.48	34737.1	8740.72	8630.25	29227	5817.97	34962.1			287.18	49061.7	8106.63	13196.1	39044.9	5529.49	49288.7			286.98	40886.6	4655.82	19230	25299.7	4264.45	40656.6
	287.38	33397.3	9181.05	10096.3	25716.8	5783.13	33427.9			287.08	47839.8	8539.98	16257.2	34089	5476.2	47933.8			286.88	40320.9	4690.13	22551.2	21623.5	4218.56	40427.7
	287.28	32696.7	9708.09	12128.7	22428.9	5749.84	32766			286.98	47959.9	9071.48	20156.6	29520.3	5424.28	47899.8			286.78	40378.1	4740.58	26325.1	18471.8	4173.15	41191.1
	287.18	33058.8	10337.7	14814.6	19459.2	5717.02	33177.5			286.88	48629.1	9718.82	24933.3	25428.8	5372.18	49336.6			286.68	42202.4	4809.18	30524.8	15817.4	4127.17	42897
	287.08	34754.2	11089.1	18196.4	16851.8	5683.52	34770.3			286.78	52355.3	10503.1	30549.5	21844.2	5318.29	52260.3			286.58	44636.4	4898.38	35096.3	13604.5	4079.39	45440.4
	286.98	37557.3	11985.5	22245.2	14612.8	5648.02	37547.4			286.68	56423.3	11449.7	36865.9	18755.9	5260.97	56549.5			286.48	48046.6	5011.55	39954.6	11769.5	4028.64	48678.3
	286.88	41780.1	13054.8	26836.6	12724	5609.4	41396.6			286.58	62029.7	12588.3	43623.7	16128.9	5198.71	61943.5			286.38	52241.9	5153.05	44983	10250.6	3973.79	52439.1
	286.78	46005.1	14330.8	31733.9	11152.9	5566.52	46084.6			286.48	68540.9	13954.7	50437.9	13916.4	5130.27	68048.5			286.28	56978.8	5329.11	50034.6	8993.26	3914.24	56528.5
	286.68	51161.9	15853.6	36581.5	9860.7	5518.55	51258.7			286.38	74479.5	15590.9	56811.6	12067.2	5055.11	74359.5			286.18	61188.4	5547.55	54936.3	7950.27	3849.35	60735.4
	286.58	56439.3	17670.7	40915.1	8807.17	5465.03	56462.9			286.28	80376.9	17545.6	62181	10530.5	4972.97	80311.2			286.08	66226.9	5818.68	59497.9	7082.46	3778.92	64841.2
	286.48	61188.1	19838.1	44207.4	7954.09	5406.17	61187.3			286.18	85519.5	19875.1	66015.2	9259.28	4884.38	85380.9			285.98	70485.2	6156.15	63525.9	6357.83	3703.34	68633.2
	286.38	64518.5	22419.5	46009	7266.06	5341.89	65010.8			286.08	88913.4	22642.8	68004.3	8210.7	4789.91	89278			285.88	73061.9	6577.37	66842.9	5750.45	3623.35	71924
	286.28	69013.6	25488.1	46358	6712.59	5273.05	68012.6			285.98	92963	25918.5	68398.9	7347.26	4690.42	92283.9			285.78	74662.7	7103.95	69313.3	5238.86	3539.48	74577.1
	286.18	70485.8	29124.6	45612.9	6267.28	5200.36	70604			285.88	95219.2	29777.2	67640.5	6636.63	4587.03	94880.3			285.68	76734.7	7763.32	70877.9	4805.74	3452.48	76542
	286.08	72653.5	33416.4	43432.5	5908.08	5124.74	72507.5			285.78	96374.8	34295.5	65116.5	6051.32	4480.9	96501.5			285.58	78643.4	8590.34	71597.4	4437.42	3363.54	77898.1
	285.98	73465	38453.6	40039	5616.2	5046.47	74015.8			285.68	96587.9	39545	61011	5567.77	4372.77	97378.2			285.48	78056.8	9627.82	71703.7	4122.23	3273.22	78907.3
	285.88	75566.2	44324.5	35768.8	5376.61	4966.17	75537.5			285.58	96884.1	45581.9	55650.6	5166.28	4263.26	97872.2			285.38	78315.3	10928.4	71358.4	3850.5	3181.9	79773.4
	285.78	77369.5	51105	31013.1	5176.35	4883.49	77527.5			285.48	98279.1	52429.2	49438.9	4830.3	4152.74	98392.9			285.28	78329.2	12555.4	70108	3614.47	3090.12	80097.6
	285.68	80340.5	58844.7	26159.1	5004.95	4797.99	80412.7			285.38	99008.5	60048.8	42805.8	4545.73	4040.95	99318.4			285.18	78168.7	14581.5	67969.2	3407.74	2998.29	79961.8
	285.58	84380.2	67543.5	21538.1	4853.35	4708.53	84517.9			285.28	101199	68301.3	36158.5	4300.73	3927.4	100906			285.08	78456	17081.7	65024.4	3224.52	2906.24	79518.2
	285.48	90133.5	77120.1	17393.1	4714.46	4614.1	89999.5			285.18	103524	76895.4	29841.5	4085.53	3811.43	103200			284.98	78557	20118.4	61386.1	3060.19	2813.92	78936.8
	285.38	96478.7	87368.2	13865.3	4581.92	4513.07	96789.2			285.08	106527	85339.8	24111.7	3892.29	3692.54	105959			284.88	78955.3	23708.2	57188.4	2910.71	2721.08	78365.2
	285.28	105325	97908.5	11001.2	4451.01	4404.24	104552			284.98	110106	92934.4	19129.1	3715.11	3570.64	108637			284.78	80081.7	27764.6	52579.9	2773.23	2627.93	77861.9
	285.18	113420	108152	8772.15	4318.17	4286.72	112669			284.88	111176	98870.1	14961.1	3549.98	3446.28	110489			284.68	78968.1	32015.6	47714.6	2645.88	2535.11	77305.9
	285.08	121225	117312	7100.61	4181.71	4160.78	120273			284.78	110977	102512	11597.9	3394.1	3320.23	110863			284.58	76667.3	35936.5	42742.8	2527.14	2443.13	76320.2
	284.98	125836	124521	5884.21	4040.54	4026.75	126393			284.68	110118	103845	8974.08	3246.28	3194.08	109677			284.48	74726.4	38817	37804.6	2416.43	2353.06	74331.9
	284.88	130649	129114	5017.73	3895.32	3886.33	130255			284.58	106395	103683	6990.44	3106.84	3070.23	107639			284.38	70682.5	40133.7	33023.1	2313.91	2266.36	70937.9
	284.78	132191	131037	4406.08	3747.46	3741.66	131707			284.48	99758.7	99917.9	5533.41	2976.3	2950.83	102526			284.28	65821.8	40194.8	28500.4	2220.03	2184.55	66546.1
	284.68	131035	131197	3971.93	3599.44	3595.73	131577			284.38	91858.5	92204.1	4490.44	2855.44	2837.87	93874.3			284.18	58553.2	38606.4	24314.2	2134.73	2108.4	60838.5
	284.58	125979	128048	3656.93	3453.89	3451.55	128256			284.28	83225.5	82034.4	3760.74	2745.63	2733.59	83073.6			284.08	53070.2	35245.6	20518.5	2058.54	2039.12	53744.4
	284.48	117657	119964	3420.63	3313.97	3312.51	120074			284.18	72910.7	70951.9	3259.87	2647.93	2639.76	71580.2			283.98	46264.4	30942.8	17143.6	1991.45	1977.19	46123.4
	284.38	107859	108375	3236.71	3182.72	3181.81	108431			284.08	61866.5	60129	2920.55	2562.42	2556.92	60498.1			283.88	40162.9	26471.5	14198.9	1933.51	1923.11	38757.6
	284.28	95655	94990.4	3088.94	3062.62	3062.06	95017.8			283.98	52888.9	50259.2	2692.6	2489.15	2485.48	50470			283.78	33402.8	22323.6	11675.8	1884.28	1876.74	32130.3
	284.18	83399.2	81300.4	2967.71	2955.36	2955.02	81313.4			283.88	43351.9	41643.3	2539.86	2427.7	2425.26	41760.3			283.68	26686.1	18716.9	9552.04	1843.18	1837.75	26436.6
	284.08	70755.4	68343.9	2867.31	2861.73	2861.53	68349.9			283.78	35493.2	34328.8	2437.09	2377.11	2375.51	34392			283.58	22636.5	15691.8	7794.88	1809.45	1805.55	21685.1
	283.98	58906.1	56701.1	2784.51	2782.09	2781.97	56703.8			283.68	28493.2	28228.6	2367.09	2335.99	2334.95	28261.7			283.48	18198.9	13202.2	6365.51	1782.3	1779.53	17791
	283.88	47555.8	46601.9	2716.72	2715.72	2715.65	46603.1			283.58	22788	23198.8	2318.87	2303.25	2302.57	23215.8			283.38	14726.2	11170.6	5221.78	1760.69	1758.72	14635.6
	283.78	38328.2	38053.4	2661.95	2661.56	2661.52	38053.9			283.48	18180.8	19082.3	2284.96	2277.37	2276.94	19090.7			283.28	11880.7	9516.51	4321.02	1743.36	1741.98	12096.9
	283.68	30698.4	30941.9	2618.36	2618.21	2618.19	30942.1			283.38	14724.5	15729.9	2260.68	2257.12	2256.84	15734.1			283.18	9957.4	8168.6	3623.01	1729.76	1728.79	10063.8
	283.58	24029.7	25100.2	2584.14	2584.08	2584.07	25100.3			283.28	11986.2	13009.8	2242.94	2241.33	2241.16	13011.8			283.08	7964.2	7066.99	3090.49	1719.11	1718.44	8439.71
	283.48	19126.4	20347.9	2557.51	2557.49	2557.48	20347.9			283.18	9799.97	10809.1	2229.68	2228.99	2228.88	10810			282.98	6539.49	6163.24	2690.41	1710.74	1710.27	7143.84
	283.38	15008	16511.8	2536.9	2536.89	2536.89	16511.8			283.08	8326.69	9033.24	2219.62	2219.33	2219.26	9033.66			282.88	5699.49	5418.78	2394.3	1704.11	1703.79	6109.61
	283.28	12431.3	13436.1	2520.99	2520.99	2520.99	13436.1			282.98	6876.72	7604.04	2211.79	2211.69	2211.64	7604.23			282.78	4951.82	4803.13	2178.44	1698.89	1698.67	5283.12
	283.18	10431.3	10985	2508.63	2508.63	2508.63	10985			282.88	6253.4	6457.03	2205.66	2205.63	2205.6	6457.11			282.68	4326.98	4292.08	2023.29	1694.69	1694.54	4620.98
	283.08	8726.02	9043.15	2498.99	2498.99	2498.99	9043.15			282.78	5294.51	5539.2	2200.72	2200.71	2200.69	5539.24			282.58	3878.34	3866.43	1913.32	1691.26	1691.16	4088.69
	282.98	7363.19	7513.56	2491.38	2491.38	2491.38	7513.56			282.68	4986.05	4807.23	2196.71	2196.71	2196.7	4807.24			282.48	3461.75	3510.92	1836.43	1688.44	1688.37	3659.05
	282.88	6244.05	6315.82	2485.37	2485.37	2485.37	6315.82			282.58	4445.89	4225.49	2193.33	2193.33	2193.33	4225.5			282.38	3277.66	3213.28	1783.34	1686.06	1686.02	3310.64
	282.78	5535.14	5383.59	2480.6	2480.6	2480.6	5383.59			282.48	4225.98	3765.04	2190.53	2190.53	2190.52	3765.05			282.28	3112.44	2963.6	1747.1	1684.04	1684.02	3026.71
	282.68	5068.68	4662.49	2476.76	2476.76	2476.76	4662.49			282.38	3839.49	3401.99	2188.04	2188.04	2188.04	3401.99			282.18	2912.85	2753.87	1722.62	1682.31	1682.29	2794.22
	282.58	4673.46	4108.28	2473.65	2473.65	2473.65	4108.28			282.28	3942.17	3117.03	2185.85	2185.85	2185.85	3117.03			282.08	2713.61	2577.52	1706.21	1680.8	1680.79	2602.96
	282.48	4242.29	3685.11	2471.06	2471.06	2471.06	3685.11			282.18	3702.02	2894.45	2183.95	2183.95	2183.95	2894.45			281.98	2547.48	2429.14	1695.26	1679.46	1679.45	2444.96
	282.38	3979.24	3364.13	2468.82	2468.82	2468.82	3364.13			282.08	3268.58	2721.45	2182.29	2182.29	2182.29	2721.45			281.88	2582.58	2304.31	1688	1678.31	1678.31	2314.01
	282.28	3999.58	3122.4	2466.93	2466.93	2466.93	3122.4			281.98	3136.89	2587.65	2180.8	2180.8	2180.8	2587.65			281.78	2338.36	2199.28	1683.16	1677.3	1677.3	2205.15
	282.18	3603.58	2941.65	2465.31	2465.31	2465.31	2941.65			281.88	3150.06	2484.82	2179.59	2179.59	2179.59	2484.82			281.68	2343.61	2110.98	1679.91	1676.42	1676.42	2114.48
	282.08	3441.77	2807.49	2463.93	2463.93	2463.93	2807.49			281.78	2782.59	2406.2	2178.55	2178.55	2178.55	2406.2			281.58	2178.73	2036.79	1677.69	1675.63	1675.63	2038.84
	281.98	3228.28	2708.61	2462.73	2462.73	2462.73	2708.61			281.68	2924.99	2346.36	2177.6	2177.6	2177.6	2346.36			281.48	2144.89	1974.57	1676.2	1675.01	1675	1975.77
	281.88	3222.95	2636.36	2461.75	2461.75	2461.75	2636.36			281.58	2902.36	2301.04	2176.7	2176.7	2176.7	2301.04			281.38	1936.82	1922.45	1675.16	1674.47	1674.47	1923.13
	281.78	3044.51	2583.89	2460.88	2460.88	2460.88	2583.89			281.48	2908.41	2266.93	2175.89	2175.89	2175.89	2266.93			281.28	1942.94	1878.86	1674.42	1674.04	1674.04	1879.24
	281.68	3104.43	2546.11	2460.14	2460.14	2460.14	2546.11			281.38	2792.44	2241.31	2175.08	2175.08	2175.08	2241.31			281.18	1951.36	1842.42	1673.85	1673.64	1673.64	1842.64
	281.58	2880.83	2519.12	2459.52	2459.52	2459.52	2519.12			281.28	2797.42	2222.24	2174.36	2174.36	2174.36	2222.24			281.08	2030.81	1812.05	1673.42	1673.3	1673.3	1812.17
	281.48	2692.47	2499.99	2459.02	2459.02	2459.02	2499.99			281.18	2471.38	2208.13	2173.74	2173.74	2173.74	2208.13			280.98	1894.22	1786.75	1673.03	1672.97	1672.97	1786.82
	281.38	2757	2486.49	2458.56	2458.56	2458.56	2486.49			281.08	2528.89	2197.73	2173.2	2173.2	2173.2	2197.73			280.88	1883.89	1765.71	1672.68	1672.65	1672.65	1765.75
	281.28	2824.78	2477.13	2458.24	2458.24	2458.24	2477.13			280.98	2551.92	2190.09	2172.7	2172.7	2172.7	2190.09			280.78	1912.71	1748.23	1672.34	1672.32	1672.32	1748.24
	281.18	2504.96	2470.64	2457.98	2457.98	2457.98	2470.64			280.88	2629.14	2184.49	2172.26	2172.26	2172.26	2184.49			280.68	2002.31	1733.75	1672.02	1672.01	1672.01	1733.76
	281.08	2644.9	2466.12	2457.7	2457.7	2457.7	2466.12			280.78	2551.45	2180.37	2171.82	2171.82	2171.82	2180.37			280.58	1928.85	1721.76	1671.69	1671.68	1671.68	1721.77
	280.98	2735.89	2462.99	2457.44	2457.44	2457.44	2462.99			280.68	2454.05	2177.33	2171.39	2171.39	2171.39	2177.33			280.48	1976.78	1711.87	1671.37	1671.37	1671.37	1711.87
	280.88	2688.36	2460.87	2457.25	2457.25	2457.25	2460.87			280.58	2468.04	2175.12	2171.03	2171.03	2171.03	2175.12			280.38	1824.4	1703.76	1671.1	1671.1	1671.1	1703.76
	280.78	2548.08	2459.43	2457.08	2457.08	2457.08	2459.43			280.48	2292.89	2173.51	2170.71	2170.71	2170.71	2173.51			280.28	1707.64	1697.15	1670.9	1670.9	1670.9	1697.15
	280.68	2402.14	2458.45	2456.94	2456.94	2456.94	2458.45			280.38	2443.84	2172.35	2170.44	2170.44	2170.44	2172.35			280.18	1749.47	1691.74	1670.7	1670.7	1670.7	1691.74
	280.58	2500.85	2457.83	2456.87	2456.87	2456.87	2457.83			280.28	2316.84	2171.45	2170.16	2170.16	2170.16	2171.45			280.08	1907.4	1687.35	1670.54	1670.54	1670.54	1687.35
	280.48	2467.53	2457.45	2456.84	2456.84	2456.84	2457.45			280.18	2507.32	2170.8	2169.94	2169.94	2169.94	2170.8			279.98	1793.1	1683.76	1670.37	1670.37	1670.37	1683.76
	280.38	2415.6	2470.5	2470.12	2470.12	2470.12	2470.5			280.08	2228.05	2170.25	2169.68	2169.68	2169.68	2170.25			279.88	1899.35	1680.8	1670.18	1670.18	1670.18	1680.8
	280.28	2469.94	0	0	0	0	2470.17			279.98	2461.1	2169.85	2169.47	2169.47	2169.47	2169.85			279.78	1798.18	1678.38	1669.98	1669.98	1669.98	1678.38
	280.18	2496.69	0	0	0	0	2496.84			279.88	2228.5	2169.53	2169.28	2169.28	2169.28	2169.53			279.68	1758.44	1676.46	1669.83	1669.83	1669.83	1676.46
	280.08	2426.29	0	0	0	0	2426.38			279.78	2205.53	2169.3	2169.13	2169.13	2169.13	2169.3			279.58	1699.07	1674.89	1669.68	1669.68	1669.68	1674.89
	279.98	2448.74	0	0	0	0	2448.79			279.68	2343.12	2169.11	2169	2169	2169	2169.11			279.48	1823.2	1673.67	1669.59	1669.59	1669.59	1673.67
	279.88	2269.01	0	0	0	0	2269.04			279.58	2168.73	2168.97	2168.9	2168.9	2168.9	2168.97			279.38	1641.82	1672.7	1669.51	1669.51	1669.51	1672.7
	279.78	2316.75	0	0	0	0	2316.76			279.48	2330.14	2168.86	2168.82	2168.82	2168.82	2168.86			279.28	1650.63	1671.92	1669.45	1669.45	1669.45	1671.92
	279.68	2253.15	0	0	0	0	2253.16			279.38	2124.64	2168.77	2168.75	2168.75	2168.75	2168.77			279.18	1634.29	0	0	0	0	1636.21
	279.58	2263.97	0	0	0	0	2263.98			279.28	2196.16	2168.74	2168.72	2168.72	2168.72	2168.74			279.08	1597.3	0	0	0	0	1598.78
	279.48	2214.99	0	0	0	0	2215			279.18	2132.99	2168.69	2168.68	2168.68	2168.68	2168.69			278.98	1544	0	0	0	0	1545.14
	279.38	2311.65	0	0	0	0	2311.66			279.08	2221.95	2173.34	2173.34	2173.34	2173.34	2173.34			278.88	1564.43	0	0	0	0	1565.3
	279.28	2270.54	0	0	0	0	2270.54			278.98	2167.66	2178	2177.99	2177.99	2177.99	2178			278.78	1537.49	0	0	0	0	1538.16
	279.18	2355.74	0	0	0	0	2355.74			278.88	2179.64	2182.65	2182.65	2182.65	2182.65	2182.65			278.68	1655.94	0	0	0	0	1656.45
	279.08	2235.3	0	0	0	0	2235.31			278.78	2182.82	2187.3	2187.3	2187.3	2187.3	2187.3			278.58	1781.92	0	0	0	0	1782.3
	278.98	2125.2	0	0	0	0	2125.2			278.68	2166.05	0	0	0	0	2166.05			278.48	1657.82	0	0	0	0	1658.11
	278.88	2222.49	0	0	0	0	2222.49			278.58	2240.33	0	0	0	0	2240.33			278.38	1553.17	0	0	0	0	1553.39
	278.78	2309.64	0	0	0	0	2309.64			278.48	2093.32	0	0	0	0	2093.32			278.28	1538.5	0	0	0	0	1538.67
	278.68	2256.08	0	0	0	0	2256.08			278.38	2132.93	0	0	0	0	2132.93			278.18	1777.52	0	0	0	0	1777.65
	278.58	2239.56	0	0	0	0	2239.56			278.28	2041.36	0	0	0	0	2041.36			278.08	1472.45	0	0	0	0	1472.55
	278.48	2357.89	0	0	0	0	2357.89			278.18	2005.48	0	0	0	0	2005.48			277.98	1567.54	0	0	0	0	1567.61
	278.38	2362.65	0	0	0	0	2362.65			278.08	2013.38	0	0	0	0	2013.38			277.88	1601.85	0	0	0	0	1601.9
	278.28	1989.57	0	0	0	0	1989.57			277.98	2133.19	0	0	0	0	2133.19			277.78	1630.52	0	0	0	0	1630.56
	278.18	2164.6	0	0	0	0	2164.6			277.88	1990.41	0	0	0	0	1990.41			277.68	1620.33	0	0	0	0	1620.36
	278.08	2124.21	0	0	0	0	2124.21			277.78	2133.74	0	0	0	0	2133.74			277.58	1620.73	0	0	0	0	1620.75
	277.98	2134.54	0	0	0	0	2134.54			277.68	2123.4	0	0	0	0	2123.4			277.48	1565.04	0	0	0	0	1565.06
	277.88	2083.64	0	0	0	0	2083.64			277.58	2133.27	0	0	0	0	2133.27			277.38	1526.18	0	0	0	0	1526.19
	277.78	2151.33	0	0	0	0	2151.33			277.48	1963.56	0	0	0	0	1963.56			277.28	1475.96	0	0	0	0	1475.97
	277.68	2078.76	0	0	0	0	2078.76			277.38	1973.06	0	0	0	0	1973.06			277.18	1668.3	0	0	0	0	1668.31
	277.58	2167.51	0	0	0	0	2167.51			277.28	2024.55	0	0	0	0	2024.55			277.08	1526.4	0	0	0	0	1526.4
	277.48	2135.13	0	0	0	0	2135.13			277.18	1976.44	0	0	0	0	1976.44			276.98	1449.27	0	0	0	0	1449.27
	277.38	2164.26	0	0	0	0	2164.26			277.08	1926.53	0	0	0	0	1926.53			276.88	1517.87	0	0	0	0	1517.87
	277.28	2266.1	0	0	0	0	2266.1			276.98	1958.74	0	0	0	0	1958.74			276.78	1513.19	0	0	0	0	1513.19
	277.18	2173.98	0	0	0	0	2173.98			276.88	2014.98	0	0	0	0	2014.98			276.68	1468.4	0	0	0	0	1468.4
	277.08	2066.38	0	0	0	0	2066.38			276.78	2045.53	0	0	0	0	2045.53			276.58	1218.22	0	0	0	0	1218.23
	276.98	2037.6	0	0	0	0	2037.6			276.68	2040.15	0	0	0	0	2040.15			276.48	1372.43	0	0	0	0	1372.43
	276.88	1973.7	0	0	0	0	1973.7			276.58	1976.47	0	0	0	0	1976.47			276.38	1418.64	0	0	0	0	1418.64
	276.78	2246.6	0	0	0	0	2246.6			276.48	2058.31	0	0	0	0	2058.31			276.28	1508.64	0	0	0	0	1508.64
	276.68	2199.77	0	0	0	0	2199.77			276.38	1907.95	0	0	0	0	1907.95			276.18	1572.29	0	0	0	0	1572.29
	276.58	2024.91	0	0	0	0	2024.91			276.28	2015.63	0	0	0	0	2015.63			276.08	1345.62	0	0	0	0	1345.62
	276.48	1989.53	0	0	0	0	1989.53			276.18	2023.51	0	0	0	0	2023.51			275.98	1481.97	0	0	0	0	1481.97
	276.38	2122.32	0	0	0	0	2122.32			276.08	2013.47	0	0	0	0	2013.47			275.88	1608.6	0	0	0	0	1608.6
	276.28	1922.87	0	0	0	0	1922.87			275.98	1992.24	0	0	0	0	1992.24			275.78	1576.01	0	0	0	0	1576.01
	276.18	2193.37	0	0	0	0	2193.37			275.88	1988.6	0	0	0	0	1988.6			275.68	1569.21	0	0	0	0	1569.21
	276.08	2076.12	0	0	0	0	2076.12			275.78	1936.47	0	0	0	0	1936.47			275.58	1639.99	0	0	0	0	1639.99
	275.98	2081.55	0	0	0	0	2081.55			275.68	2006.84	0	0	0	0	2006.84			275.48	1367.55	0	0	0	0	1367.55
	275.88	1886.02	0	0	0	0	1886.02			275.58	1905.6	0	0	0	0	1905.6			275.38	1386.1	0	0	0	0	1386.1
	275.78	2100.33	0	0	0	0	2100.33			275.48	1941.38	0	0	0	0	1941.38			275.28	1509.08	0	0	0	0	1509.08
	275.68	2056.21	0	0	0	0	2056.21			275.38	1842.14	0	0	0	0	1842.14			275.18	1532.97	0	0	0	0	1532.97
	275.58	2005.18	0	0	0	0	2005.18			275.28	1968.02	0	0	0	0	1968.02			275.08	1511.32	0	0	0	0	1511.32
	275.48	1924.92	0	0	0	0	1924.92			275.18	2056.29	0	0	0	0	2056.29			274.98	1436.5	0	0	0	0	1436.5
	275.38	1990.38	0	0	0	0	1990.38			275.08	1995.04	0	0	0	0	1995.04			274.88	1426.97	0	0	0	0	1426.97
	275.28	1998.81	0	0	0	0	1998.81			274.98	1930.55	0	0	0	0	1930.55			274.78	1379.06	0	0	0	0	1379.06
	275.18	1980.24	0	0	0	0	1980.24			274.88	1919.88	0	0	0	0	1919.88			274.68	1445.76	0	0	0	0	1445.76

## Sheet: Figure 2E
Figure 2E
	GMPD-hv (B 1s)				GMP (B 1s)				GMD (B 1s)
	205.68	1976.2			205.68	1704.91			205.68	1312.47
	205.58	1928.73			205.58	1685.46			205.58	1280.62
	205.48	1993.47			205.48	1731.8			205.48	1303.06
	205.38	2022.25			205.38	1691.97			205.38	1325.97
	205.28	1942.14			205.28	1691.95			205.28	1341.67
	205.18	1971.77			205.18	1660.93			205.18	1312.33
	205.08	1955.18			205.08	1658.51			205.08	1304.54
	204.98	1947.1			204.98	1666.26			204.98	1323.57
	204.88	1984.22			204.88	1708.71			204.88	1303.03
	204.78	1993.24			204.78	1673.58			204.78	1303.56
	204.68	1943.74			204.68	1718.73			204.68	1269.11
	204.58	1979.34			204.58	1711.1			204.58	1298.29
	204.48	1971.55			204.48	1692.83			204.48	1332.07
	204.38	1910.36			204.38	1723.4			204.38	1309.05
	204.28	1969.92			204.28	1712.4			204.28	1285.71
	204.18	2015.6			204.18	1696.62			204.18	1315.88
	204.08	1990.33			204.08	1698.72			204.08	1295.63
	203.98	1987.55			203.98	1731.63			203.98	1299.12
	203.88	1947.47			203.88	1725.67			203.88	1291.32
	203.78	1929.62			203.78	1699.94			203.78	1348.36
	203.68	1945.51			203.68	1691.7			203.68	1297.01
	203.58	1969.27			203.58	1735.38			203.58	1323.21
	203.48	1935.43			203.48	1703.07			203.48	1299.47
	203.38	1924.51			203.38	1691.46			203.38	1306.64
	203.28	1997.66			203.28	1716.22			203.28	1302.94
	203.18	1980.6			203.18	1738.92			203.18	1307.01
	203.08	1982.89			203.08	1738.81			203.08	1317.66
	202.98	1992.79			202.98	1733.36			202.98	1326.32
	202.88	1924.01			202.88	1717.81			202.88	1286.66
	202.78	1980.65			202.78	1720.33			202.78	1294.85
	202.68	1972.39			202.68	1722.62			202.68	1323.14
	202.58	1999.88			202.58	1718.96			202.58	1270.75
	202.48	1955.84			202.48	1693.91			202.48	1296.99
	202.38	1958.97			202.38	1678.83			202.38	1321.22
	202.28	1961.13			202.28	1685.14			202.28	1325.57
	202.18	1994.8			202.18	1684.78			202.18	1335
	202.08	1980.99			202.08	1748.19			202.08	1306.87
	201.98	1964.9			201.98	1727.62			201.98	1307.18
	201.88	1920.1			201.88	1698.04			201.88	1350.36
	201.78	1950.23			201.78	1694.96			201.78	1305.26
	201.68	2008.97			201.68	1681.89			201.68	1290.77
	201.58	2045.1			201.58	1722.16			201.58	1327.99
	201.48	2023.11			201.48	1728.38			201.48	1274.53
	201.38	1977.85			201.38	1705.44			201.38	1311.12
	201.28	1967.28			201.28	1703.65			201.28	1309.74
	201.18	1982.56			201.18	1725.49			201.18	1296.97
	201.08	1980.91			201.08	1709.06			201.08	1286.89
	200.98	2016.68			200.98	1700.33			200.98	1296.62
	200.88	2002.91			200.88	1744.42			200.88	1329.98
	200.78	1968.11			200.78	1730.63			200.78	1325.08
	200.68	1962.58			200.68	1717.1			200.68	1327.48
	200.58	2030.14			200.58	1722.47			200.58	1299.09
	200.48	2006.14			200.48	1725.39			200.48	1355.39
	200.38	2074.95			200.38	1799.53			200.38	1306.84
	200.28	2049.92			200.28	1742.86			200.28	1297.46
	200.18	1971.83			200.18	1764.62			200.18	1314.91
	200.08	2051.01			200.08	1784.01			200.08	1331.39
	199.98	2079.35			199.98	1801.33			199.98	1332.3
	199.88	2107.54			199.88	1783.42			199.88	1312.9
	199.78	2049.4			199.78	1783.41			199.78	1328.95
	199.68	2136.23			199.68	1824.73			199.68	1325.8
	199.58	2128.01			199.58	1848.69			199.58	1360.58
	199.48	2125.81			199.48	1873.73			199.48	1349.78
	199.38	2162.82			199.38	1849.3			199.38	1383.69
	199.28	2182.87			199.28	1895.1			199.28	1344.17
	199.18	2125.35			199.18	1894.19			199.18	1383.05
	199.08	2167.08			199.08	1909.45			199.08	1328.38
	198.98	2165.33			198.98	1903.68			198.98	1336.44
	198.88	2109.78			198.88	1947.41			198.88	1389.73
	198.78	2106.58			198.78	1903.1			198.78	1377.32
	198.68	2142.51			198.68	1958.01			198.68	1364.59
	198.58	2176.38			198.58	1945.81			198.58	1398.45
	198.48	2170.69			198.48	1944.42			198.48	1369.34
	198.38	2169.27			198.38	1997.31			198.38	1362.38
	198.28	2168.24			198.28	1915.69			198.28	1387.97
	198.18	2184.88			198.18	1926.87			198.18	1393.13
	198.08	2221.83			198.08	1985.42			198.08	1353.77
	197.98	2183.61			197.98	1971.26			197.98	1384.28
	197.88	2267.42			197.88	1953.47			197.88	1411.61
	197.78	2230.55			197.78	2005.06			197.78	1384.28
	197.68	2272.57			197.68	2080.79			197.68	1362.93
	197.58	2324.04			197.58	2073.11			197.58	1348.71
	197.48	2183.95			197.48	2127.71			197.48	1390.81
	197.38	2223.98			197.38	2071.99			197.38	1387.26
	197.28	2208.8			197.28	2062.33			197.28	1413.72
	197.18	2133.44			197.18	2052.8			197.18	1428
	197.08	2169.58			197.08	2043.06			197.08	1441.32
	196.98	2104.4			196.98	1995.07			196.98	1455.43
	196.88	2068.87			196.88	2032.06			196.88	1363.44
	196.78	2046.74			196.78	1968.98			196.78	1443.35
	196.68	2019.68			196.68	1938.33			196.68	1369.3
	196.58	2066.39			196.58	1884.37			196.58	1368.29
	196.48	2078.72			196.48	1895.77			196.48	1364.37
	196.38	2072.95			196.38	1820.8			196.38	1335.59
	196.28	2022.74			196.28	1803.83			196.28	1338.78
	196.18	2016.38			196.18	1771.57			196.18	1330.61
	196.08	2023.68			196.08	1747.67			196.08	1324.85
	195.98	1983.9			195.98	1699.51			195.98	1334.45
	195.88	2029.7			195.88	1718.08			195.88	1308.26
	195.78	1990.93			195.78	1743.94			195.78	1348.24
	195.68	2043.89			195.68	1744.13			195.68	1287.1
	195.58	2071.98			195.58	1685.73			195.58	1277.55
	195.48	2033.37			195.48	1722.12			195.48	1341.28
	195.38	1998.02			195.38	1702.46			195.38	1340.39
	195.28	1991.34			195.28	1727.27			195.28	1311.85
	195.18	2070.67			195.18	1729.16			195.18	1291.17
	195.08	2019.53			195.08	1723.76			195.08	1319.75
	194.98	2033.11			194.98	1742.91			194.98	1291.88
	194.88	2005.23			194.88	1698.91			194.88	1314.29
	194.78	2003.3			194.78	1707.15			194.78	1342.49
	194.68	2096.58			194.68	1734.18			194.68	1304.67
	194.58	2068.39			194.58	1689.89			194.58	1338.77
	194.48	2059.72			194.48	1697.61			194.48	1315.88
	194.38	2091.04			194.38	1711.32			194.38	1310.43
	194.28	2058.01			194.28	1699.41			194.28	1309.3
	194.18	2052.04			194.18	1707.64			194.18	1309.55
	194.08	2062.06			194.08	1735.75			194.08	1328.42
	193.98	2091.51			193.98	1723.22			193.98	1316.63
	193.88	2096.53			193.88	1707.88			193.88	1342.27
	193.78	2076.5			193.78	1705.61			193.78	1350.56
	193.68	2063.96			193.68	1725.93			193.68	1306.48
	193.58	2072.13			193.58	1693.36			193.58	1343.6
	193.48	2106.5			193.48	1695.93			193.48	1350.94
	193.38	2126.62			193.38	1751.91			193.38	1341.34
	193.28	2102.04			193.28	1729.33			193.28	1342.64
	193.18	2111.15			193.18	1735.58			193.18	1320.45
	193.08	2130.81			193.08	1717.66			193.08	1331.28
	192.98	2126.63			192.98	1766.05			192.98	1331.65
	192.88	2171.05			192.88	1762.07			192.88	1293.95
	192.78	2138.13			192.78	1765.73			192.78	1314.24
	192.68	2124.11			192.68	1739.65			192.68	1322.32
	192.58	2156.77			192.58	1785.74			192.58	1325.05
	192.48	2185.01			192.48	1786.86			192.48	1308.36
	192.38	2206.96			192.38	1814.5			192.38	1293.68
	192.28	2254.69			192.28	1821.5			192.28	1326.53
	192.18	2289.28			192.18	1829.28			192.18	1340.55
	192.08	2255.24			192.08	1808.36			192.08	1328.41
	191.98	2309.28			191.98	1782.45			191.98	1324.85
	191.88	2394.79			191.88	1803.07			191.88	1362.92
	191.78	2456.15			191.78	1816.07			191.78	1320.02
	191.68	2386.58			191.68	1831.87			191.68	1329.95
	191.58	2426.39			191.58	1879.53			191.58	1347.98
	191.48	2425.6			191.48	1865.8			191.48	1336.02
	191.38	2450.65			191.38	1824.42			191.38	1314.77
	191.28	2564.14			191.28	1805.21			191.28	1321.11
	191.18	2534.57			191.18	1831			191.18	1339.48
	191.08	2473.12			191.08	1862.39			191.08	1314.89
	190.98	2539.64			190.98	1827.75			190.98	1325.09
	190.88	2593.9			190.88	1805.52			190.88	1357.17
	190.78	2622.02			190.78	1839.13			190.78	1348.15
	190.68	2588.22			190.68	1841.55			190.68	1342.71
	190.58	2649.35			190.58	1801.67			190.58	1337.7
	190.48	2652.7			190.48	1819.07			190.48	1332.02
	190.38	2652.38			190.38	1817.42			190.38	1357.43
	190.28	2667.13			190.28	1774.25			190.28	1332.13
	190.18	2674.72			190.18	1722.22			190.18	1331.08
	190.08	2723.15			190.08	1791.22			190.08	1319.22
	189.98	2669.17			189.98	1756.4			189.98	1359.87
	189.88	2632.02			189.88	1762.51			189.88	1325.66
	189.78	2659.76			189.78	1745.13			189.78	1298.2
	189.68	2651.19			189.68	1779.89			189.68	1366.44
	189.58	2604.99			189.58	1787.33			189.58	1355.72
	189.48	2533.35			189.48	1767.5			189.48	1368.35
	189.38	2525.19			189.38	1761.82			189.38	1328.36
	189.28	2513.75			189.28	1736.99			189.28	1352.44
	189.18	2460.19			189.18	1722.86			189.18	1344.09
	189.08	2427.12			189.08	1737.56			189.08	1335.98
	188.98	2460.87			188.98	1771.19			188.98	1335.53
	188.88	2437.85			188.88	1788.84			188.88	1345.3
	188.78	2411.13			188.78	1728.83			188.78	1308.24
	188.68	2368.01			188.68	1759.7			188.68	1329.5
	188.58	2331.72			188.58	1751.84			188.58	1338.36
	188.48	2292.7			188.48	1717.76			188.48	1342.45
	188.38	2296.94			188.38	1731.61			188.38	1338
	188.28	2259.07			188.28	1736.3			188.28	1345.72
	188.18	2259.46			188.18	1722.32			188.18	1346.08
	188.08	2265.34			188.08	1723.99			188.08	1318.1
	187.98	2241.82			187.98	1723.85			187.98	1334.57
	187.88	2248.23			187.88	1719.9			187.88	1332.35
	187.78	2195.88			187.78	1731.18			187.78	1353.3
	187.68	2179.23			187.68	1762.55			187.68	1326.09
	187.58	2201.5			187.58	1730.8			187.58	1369.3
	187.48	2207.34			187.48	1736.9			187.48	1342.94
	187.38	2240.69			187.38	1685.81			187.38	1333.38
	187.28	2152.76			187.28	1689.42			187.28	1388.43
	187.18	2181.61			187.18	1684.65			187.18	1372.2
	187.08	2167.14			187.08	1740.6			187.08	1317.03
	186.98	2159.13			186.98	1744.22			186.98	1308.66
	186.88	2130.51			186.88	1732.82			186.88	1314.31
	186.78	2159.29			186.78	1737.47			186.78	1332.64
	186.68	2201.52			186.68	1742.74			186.68	1337.74
	186.58	2161.84			186.58	1740.73			186.58	1315.74
	186.48	2164.91			186.48	1719.08			186.48	1358.54
	186.38	2130.99			186.38	1763.69			186.38	1312.36
	186.28	2112.08			186.28	1744.6			186.28	1351.47
	186.18	2174.04			186.18	1744.06			186.18	1327.6
	186.08	2156.89			186.08	1703.94			186.08	1309.1
	185.98	2182.42			185.98	1719.1			185.98	1385.82
	185.88	2139.63			185.88	1719.76			185.88	1353.74
	185.78	2137.48			185.78	1720.05			185.78	1343.7
	185.68	2127.59			185.68	1735.63			185.68	1327.59
	185.58	2136.23			185.58	1754.17			185.58	1323.6
	185.48	2152.36			185.48	1710.25			185.48	1306.64
	185.38	2081.95			185.38	1734.88			185.38	1315.44
	185.28	2118.71			185.28	1741.25			185.28	1290.23
	185.18	2084.45			185.18	1727.82			185.18	1368.95
	185.08	2172.6			185.08	1747.01			185.08	1331.76
	184.98	2164.14			184.98	1742.82			184.98	1346.74
	184.88	2123.29			184.88	1789.01			184.88	1342.17
	184.78	2130.68			184.78	1760.38			184.78	1338.74
	184.68	2138.1			184.68	1768.27			184.68	1347.96
	184.58	2133.84			184.58	1737.9			184.58	1324.04
	184.48	2140.86			184.48	1743.95			184.48	1299.02
	184.38	2123.17			184.38	1694.1			184.38	1336.26
	184.28	2127.82			184.28	1763.96			184.28	1336.22
	184.18	2118.47			184.18	1734.31			184.18	1322.47
	184.08	2150.97			184.08	1747.07			184.08	1321.51
	183.98	2181.83			183.98	1731.71			183.98	1319.93
	183.88	2169.17			183.88	1723.97			183.88	1313.22
	183.78	2161.29			183.78	1757.16			183.78	1287.12
	183.68	2135.91			183.68	1765.49			183.68	1312.97
	183.58	2092.86			183.58	1699.47			183.58	1317.17
	183.48	2084.92			183.48	1772.42			183.48	1334.96
	183.38	2177.99			183.38	1745.18			183.38	1373.09
	183.28	2127.96			183.28	1753.28			183.28	1356.04
	183.18	2119.57			183.18	1732.8			183.18	1296.61
	183.08	2117.5			183.08	1735.49			183.08	1342.84
	182.98	2159.68			182.98	1704.34			182.98	1344.43
	182.88	2178.31			182.88	1782.57			182.88	1344.9
	182.78	2174.04			182.78	1740.2			182.78	1314.97
	182.68	2148.59			182.68	1729.14			182.68	1346.24
	182.58	2147.47			182.58	1679.1			182.58	1331.97
	182.48	2171.51			182.48	1756.8			182.48	1349.7
	182.38	2168.99			182.38	1727.96			182.38	1343.38
	182.28	2144.74			182.28	1750.93			182.28	1329.92
	182.18	2169.5			182.18	1749.94			182.18	1333.57
	182.08	2184.17			182.08	1716.91			182.08	1364.39
	181.98	2160.79			181.98	1709.45			181.98	1346.33
	181.88	2157.01			181.88	1741.66			181.88	1343.13
	181.78	2188.9			181.78	1751.32			181.78	1376.61
	181.68	2162.72			181.68	1729.64			181.68	1340.22
	181.58	2183.68			181.58	1700.29			181.58	1363.11
	181.48	2124.67			181.48	1710.79			181.48	1348.79
	181.38	2145.31			181.38	1725.27			181.38	1373.41
	181.28	2123.79			181.28	1762.82			181.28	1335.61
	181.18	2196.04			181.18	1719.46			181.18	1364.03
	181.08	2170.26			181.08	1771.38			181.08	1376.56
	180.98	2136.09			180.98	1715.7			180.98	1316.03
	180.88	2139.57			180.88	1720.58			180.88	1373.28
	180.78	2153.09			180.78	1716.13			180.78	1353.57
	180.68	2130.06			180.68	1734.36			180.68	1342.84
	180.58	2174.33			180.58	1766.72			180.58	1324.04
	180.48	2151.68			180.48	1757.44			180.48	1341.05
	180.38	2169.02			180.38	1690.3			180.38	1345.39
	180.28	2165.53			180.28	1762.65			180.28	1320.42

## Sheet: Figure 2F
Figure 2F
	GMPD-hv				GMPD+hv
	399.193	0			399.193	0
	401.121	0			401.121	0
	403.05	0			403.05	0
	404.978	0			404.978	0
	406.906	0			406.906	0
	408.835	0			408.835	0
	410.763	0			410.763	0
	412.692	0			412.692	0
	414.62	0			414.62	0
	416.549	0			416.549	0
	418.477	0			418.477	0
	420.406	0			420.406	0
	422.334	0			422.334	0
	424.263	0			424.263	0
	426.191	0			426.191	0
	428.12	0			428.12	0
	430.048	0			430.048	0
	431.977	0			431.977	0
	433.905	0			433.905	0
	435.834	0			435.834	0
	437.762	0			437.762	0
	439.69	0			439.69	0
	441.619	0			441.619	0
	443.547	0			443.547	0
	445.476	0			445.476	0
	447.404	0			447.404	0
	449.333	64.2204			449.333	82.2348
	451.261	64.2567			451.261	82.2231
	453.19	64.3339			453.19	82.2275
	455.118	64.2296			455.118	82.1862
	457.047	64.0932			457.047	82.1191
	458.975	63.9782			458.975	82.0483
	460.904	64.0173			460.904	81.9816
	462.832	64.1543			462.832	81.9187
	464.76	64.4103			464.76	81.9235
	466.689	64.611			466.689	81.8737
	468.617	64.9895			468.617	82.0079
	470.546	65.3957			470.546	82.262
	472.474	65.8546			472.474	82.5949
	474.403	66.2053			474.403	82.9426
	476.331	66.5465			476.331	83.2929
	478.26	66.911			478.26	83.612
	480.188	67.5119			480.188	84.0482
	482.117	68.1468			482.117	84.464
	484.045	68.813			484.045	84.879
	485.974	69.322			485.974	85.206
	487.902	69.6942			487.902	85.4154
	489.831	69.9109			489.831	85.5596
	491.759	70.0697			491.759	85.7171
	493.688	70.2646			493.688	85.9034
	495.616	70.5578			495.616	86.1157
	497.544	70.8061			497.544	86.3083
	499.473	71.0441			499.473	86.4362
	501.401	71.1742			501.401	86.5178
	503.33	71.2468			503.33	86.604
	505.258	71.2569			505.258	86.6695
	507.187	71.2794			507.187	86.7019
	509.115	71.2389			509.115	86.7191
	511.044	71.24			511.044	86.7085
	512.972	71.2541			512.972	86.7157
	514.901	71.3275			514.901	86.7354
	516.829	71.3204			516.829	86.6978
	518.758	71.2597			518.758	86.7014
	520.686	71.1205			520.686	86.7175
	522.615	71.0139			522.615	86.6962
	524.543	70.8608			524.543	86.6399
	526.471	70.7432			526.471	86.5624
	528.4	70.6152			528.4	86.4409
	530.328	70.5022			530.328	86.3716
	532.257	70.4309			532.257	86.3211
	534.185	70.4638			534.185	86.2608
	536.114	70.5227			536.114	86.2157
	538.042	70.6201			538.042	86.1938
	539.971	70.6519			539.971	86.204
	541.899	70.64			541.899	86.218
	543.828	70.5572			543.828	86.1675
	545.756	70.4975			545.756	86.142
	547.685	70.4437			547.685	86.1352
	549.613	70.4302			549.613	86.1301
	551.542	70.3744			551.542	86.1475
	553.47	70.3358			553.47	86.1732
	555.398	70.3144			555.398	86.1767
	557.327	70.3368			557.327	86.2675
	559.255	70.3582			559.255	86.3768
	561.184	70.3929			561.184	86.4416
	563.112	70.4181			563.112	86.4795
	565.041	70.549			565.041	86.569
	566.969	70.6786			566.969	86.6445
	568.898	70.7492			568.898	86.7583
	570.826	70.7288			570.826	86.8743
	572.755	70.6861			572.755	86.9635
	574.683	70.6688			574.683	87.0323
	576.612	70.8002			576.612	87.1333
	578.54	70.9504			578.54	87.1884
	580.468	71.1552			580.468	87.2405
	582.397	71.3811			582.397	87.2958
	584.325	71.6117			584.325	87.3445
	586.254	71.7722			586.254	87.3845
	588.182	71.9081			588.182	87.4616
	590.111	71.9928			590.111	87.5435
	592.039	72.0919			592.039	87.6164
	593.968	72.1847			593.968	87.6499
	595.896	72.2655			595.896	87.6708
	597.825	72.2817			597.825	87.6825
	599.753	72.2757			599.753	87.7179
	601.682	72.2676			601.682	87.7572
	603.61	72.3323			603.61	87.8033
	605.539	72.4358			605.539	87.8464
	607.467	72.5852			607.467	87.9336
	609.395	72.729			609.395	88.038
	611.324	72.8453			611.324	88.1353
	613.252	72.8983			613.252	88.1913
	615.181	72.9306			615.181	88.2064
	617.109	72.9356			617.109	88.2043
	619.038	72.989			619.038	88.2456
	620.966	73.0831			620.966	88.3319
	622.895	73.2146			622.895	88.4558
	624.823	73.307			624.823	88.5353
	626.752	73.3478			626.752	88.537
	628.68	73.3433			628.68	88.4977
	630.609	73.381			630.609	88.4887
	632.537	73.4475			632.537	88.5281
	634.466	73.5717			634.466	88.624
	636.394	73.6997			636.394	88.7197
	638.322	73.8078			638.322	88.7809
	640.251	73.8692			640.251	88.8164
	642.179	73.9343			642.179	88.8626
	644.108	73.9764			644.108	88.9024
	646.036	74.0417			646.036	88.9565
	647.965	74.1101			647.965	88.9941
	649.893	74.207			649.893	89.0154
	651.822	74.3117			651.822	89.0458
	653.75	74.4392			653.75	89.1001
	655.679	74.5514			655.679	89.1628
	657.607	74.6725			657.607	89.251
	659.536	74.8003			659.536	89.3417
	661.464	74.9695			661.464	89.4466
	663.393	75.1465			663.393	89.5622
	665.321	75.3568			665.321	89.6555
	667.25	75.5503			667.25	89.7297
	669.178	75.7425			669.178	89.8136
	671.106	75.9243			671.106	89.9155
	673.035	76.1173			673.035	90.0476
	674.963	76.2778			674.963	90.1703
	676.892	76.45			676.892	90.2556
	678.82	76.5834			678.82	90.3069
	680.749	76.7251			680.749	90.3655
	682.677	76.8661			682.677	90.4454
	684.606	77.0465			684.606	90.5569
	686.534	77.23			686.534	90.6657
	688.463	77.4057			688.463	90.7555
	690.391	77.528			690.391	90.8159
	692.32	77.6137			692.32	90.8697
	694.248	77.6318			694.248	90.898
	696.177	77.6436			696.177	90.9193
	698.105	77.6723			698.105	90.9413
	700.033	77.7613			700.033	90.9718
	701.962	77.9432			701.962	91.0454
	703.89	78.2154			703.89	91.1768
	705.819	78.4923			705.819	91.3122
	707.747	78.7638			707.747	91.4455
	709.676	78.9808			709.676	91.5616
	711.604	79.1635			711.604	91.6575
	713.533	79.3311			713.533	91.7464
	715.461	79.5029			715.461	91.8425
	717.39	79.6522			717.39	91.9343
	719.318	79.8293			719.318	92.0468
	721.247	80.0372			721.247	92.1814
	723.175	80.2827			723.175	92.3069
	725.104	80.5231			725.104	92.3915
	727.032	80.7557			727.032	92.4617
	728.96	80.941			728.96	92.5208
	730.889	81.1087			730.889	92.5847
	732.817	81.2617			732.817	92.6658
	734.746	81.4138			734.746	92.7454
	736.674	81.5363			736.674	92.7913
	738.603	81.6356			738.603	92.822
	740.531	81.6904			740.531	92.8102
	742.46	81.7249			742.46	92.7599
	744.388	81.731			744.388	92.708
	746.317	81.7538			746.317	92.6928
	748.245	81.8055			748.245	92.7254
	750.174	81.9			750.174	92.8033
	752.102	82.0234			752.102	92.8839
	754.03	82.1856			754.03	92.9612
	755.959	82.3376			755.959	93.0261
	757.888	82.4822			757.888	93.0827
	759.816	82.6027			759.816	93.124
	761.744	82.692			761.744	93.1393
	763.673	82.7133			763.673	93.1121
	765.601	82.6618			765.601	93.0384
	767.53	82.5076			767.53	92.9068
	769.458	82.3191			769.458	92.7502
	771.387	82.1633			771.387	92.6022
	773.315	82.1119			773.315	92.5061
	775.244	82.1724			775.244	92.502
	777.172	82.3404			777.172	92.5838
	779.101	82.5542			779.101	92.706
	781.029	82.7977			781.029	92.8474
	782.957	83.026			782.957	92.9755
	784.886	83.2187			784.886	93.0768
	786.814	83.3576			786.814	93.1582
	788.743	83.4819			788.743	93.232
	790.671	83.5986			790.671	93.2965
	792.6	83.7384			792.6	93.3613
	794.528	83.8875			794.528	93.419
	796.457	84.0456			796.457	93.4752
	798.385	84.2098			798.385	93.5392
	800.314	84.3907			800.314	93.6225
	802.242	84.5527			802.242	93.7167
	804.171	84.7018			804.171	93.805
	806.099	84.8128			806.099	93.8597
	808.028	84.9104			808.028	93.8929
	809.956	85.0204			809.956	93.9234
	811.885	85.18			811.885	93.9871
	813.813	85.3937			813.813	94.1108
	815.741	85.6778			815.741	94.2844
	817.67	85.9787			817.67	94.4545
	819.598	86.2913			819.598	94.6154
	821.527	86.5864			821.527	94.7495
	823.455	86.8695			823.455	94.8754
	825.384	87.1247			825.384	95.0019
	827.312	87.3506			827.312	95.1085
	829.241	87.5333			829.241	95.1903
	831.169	87.701			831.169	95.278
	833.098	87.8256			833.098	95.349
	835.026	87.9296			835.026	95.4132
	836.955	88.0149			836.955	95.4725
	838.883	88.0929			838.883	95.5187
	840.812	88.1581			840.812	95.5654
	842.74	88.2176			842.74	95.6278
	844.668	88.2459			844.668	95.6809
	846.597	88.2731			846.597	95.7345
	848.525	88.3229			848.525	95.7931
	850.454	88.4101			850.454	95.8425
	852.382	88.5147			852.382	95.8824
	854.311	88.6566			854.311	95.943
	856.239	88.8235			856.239	96.0254
	858.168	89.0042			858.168	96.1168
	860.096	89.1655			860.096	96.1923
	862.025	89.3068			862.025	96.2516
	863.953	89.41			863.953	96.2997
	865.882	89.4815			865.882	96.3412
	867.81	89.5094			867.81	96.3687
	869.739	89.5183			869.739	96.3817
	871.667	89.5078			871.667	96.379
	873.596	89.5192			873.596	96.392
	875.524	89.5578			875.524	96.4271
	877.452	89.6309			877.452	96.4695
	879.381	89.7171			879.381	96.5056
	881.309	89.818			881.309	96.5306
	883.238	89.9134			883.238	96.5335
	885.166	90.0045			885.166	96.5294
	887.095	90.0674			887.095	96.5259
	889.023	90.1106			889.023	96.5217
	890.952	90.1172			890.952	96.5058
	892.88	90.0954			892.88	96.4761
	894.808	90.0375			894.808	96.4303
	896.737	89.9638			896.737	96.3762
	898.665	89.8808			898.665	96.3231
	900.594	89.8207			900.594	96.2787
	902.522	89.7798			902.522	96.2352
	904.451	89.7604			904.451	96.1937
	906.379	89.7259			906.379	96.1441
	908.308	89.6735			908.308	96.0796
	910.236	89.5891			910.236	96.0021
	912.165	89.486			912.165	95.9168
	914.093	89.3488			914.093	95.8083
	916.022	89.1834			916.022	95.6903
	917.95	88.992			917.95	95.5688
	919.879	88.8109			919.879	95.4523
	921.807	88.6508			921.807	95.3541
	923.736	88.5269			923.736	95.2764
	925.664	88.4071			925.664	95.1957
	927.592	88.2679			927.592	95.1121
	929.521	88.0858			929.521	95.0151
	931.449	87.8784			931.449	94.9011
	933.378	87.6546			933.378	94.7723
	935.306	87.463			935.306	94.6446
	937.235	87.3167			937.235	94.5249
	939.163	87.229			939.163	94.4301
	941.092	87.1885			941.092	94.368
	943.02	87.1778			943.02	94.3276
	944.949	87.1533			944.949	94.2788
	946.877	87.12			946.877	94.2099
	948.806	87.0601			948.806	94.1158
	950.734	86.9829			950.734	94.0136
	952.663	86.8803			952.663	93.9056
	954.591	86.7616			954.591	93.7914
	956.519	86.6302			956.519	93.6746
	958.448	86.5119			958.448	93.5516
	960.376	86.399			960.376	93.4227
	962.305	86.2879			962.305	93.2993
	964.233	86.1512			964.233	93.1732
	966.162	85.9946			966.162	93.0479
	968.09	85.8046			968.09	92.9204
	970.019	85.608			970.019	92.7889
	971.947	85.4367			971.947	92.6613
	973.876	85.3387			973.876	92.562
	975.804	85.3188			975.804	92.5003
	977.733	85.3752			977.733	92.4715
	979.661	85.4406			979.661	92.4338
	981.59	85.4791			981.59	92.3729
	983.518	85.4708			983.518	92.2897
	985.447	85.4217			985.447	92.1924
	987.375	85.3124			987.375	92.0865
	989.303	85.1485			989.303	91.9704
	991.232	84.9108			991.232	91.815
	993.16	84.624			993.16	91.6311
	995.089	84.3099			995.089	91.4386
	997.017	83.9979			997.017	91.2592
	998.946	83.6949			998.946	91.1046
	1000.87	83.4047			1000.87	90.9684
	1002.8	83.0997			1002.8	90.8263
	1004.73	82.7719			1004.73	90.6622
	1006.66	82.3923			1006.66	90.4594
	1008.59	81.9765			1008.59	90.2282
	1010.52	81.5559			1010.52	89.9824
	1012.45	81.192			1012.45	89.7482
	1014.37	80.9105			1014.37	89.5412
	1016.3	80.7008			1016.3	89.3593
	1018.23	80.4824			1018.23	89.1921
	1020.16	80.2064			1020.16	89.0441
	1022.09	79.8601			1022.09	88.9329
	1024.02	79.5029			1024.02	88.867
	1025.94	79.1542			1025.94	88.8085
	1027.87	78.8562			1027.87	88.7341
	1029.8	78.654			1029.8	88.6477
	1031.73	78.6182			1031.73	88.5998
	1033.66	78.7783			1033.66	88.6504
	1035.59	79.0992			1035.59	88.8122
	1037.52	79.4275			1037.52	89.0302
	1039.44	79.6389			1039.44	89.253
	1041.37	79.6765			1041.37	89.4365
	1043.3	79.5843			1043.3	89.5691
	1045.23	79.4401			1045.23	89.6509
	1047.16	79.3451			1047.16	89.7023
	1049.09	79.3389			1049.09	89.7288
	1051.01	79.4365			1051.01	89.7451
	1052.94	79.593			1052.94	89.7526
	1054.87	79.7526			1054.87	89.7296
	1056.8	79.8657			1056.8	89.6727
	1058.73	79.9478			1058.73	89.6141
	1060.66	80.0069			1060.66	89.572
	1062.59	80.0766			1062.59	89.5624
	1064.51	80.1388			1064.51	89.5688
	1066.44	80.1815			1066.44	89.5698
	1068.37	80.1698			1068.37	89.5533
	1070.3	80.0854			1070.3	89.5162
	1072.23	79.8925			1072.23	89.4433
	1074.16	79.5938			1074.16	89.332
	1076.08	79.2054			1076.08	89.1827
	1078.01	78.8264			1078.01	89.0244
	1079.94	78.5564			1079.94	88.9042
	1081.87	78.5069			1081.87	88.8786
	1083.8	78.7088			1083.8	88.9639
	1085.73	79.1241			1085.73	89.1521
	1087.65	79.6344			1087.65	89.3855
	1089.58	80.1494			1089.58	89.6072
	1091.51	80.5959			1091.51	89.7887
	1093.44	80.9713			1093.44	89.932
	1095.37	81.2837			1095.37	90.053
	1097.3	81.5646			1097.3	90.1781
	1099.23	81.8177			1099.23	90.301
	1101.15	82.0802			1101.15	90.437
	1103.08	82.3607			1103.08	90.5929
	1105.01	82.671			1105.01	90.7578
	1106.94	82.996			1106.94	90.9254
	1108.87	83.3312			1108.87	91.0941
	1110.8	83.6568			1110.8	91.2579
	1112.72	83.983			1112.72	91.4336
	1114.65	84.2918			1114.65	91.6233
	1116.58	84.5652			1116.58	91.8071
	1118.51	84.7678			1118.51	91.9664
	1120.44	84.8998			1120.44	92.1018
	1122.37	84.966			1122.37	92.2154
	1124.3	85.0149			1124.3	92.3143
	1126.22	85.0972			1126.22	92.4107
	1128.15	85.2577			1128.15	92.5097
	1130.08	85.4838			1130.08	92.6025
	1132.01	85.7508			1132.01	92.685
	1133.94	85.9984			1133.94	92.7453
	1135.87	86.1901			1135.87	92.7744
	1137.8	86.2942			1137.8	92.7677
	1139.72	86.3213			1139.72	92.7359
	1141.65	86.27			1141.65	92.6819
	1143.58	86.1611			1143.58	92.608
	1145.51	86.0069			1145.51	92.5167
	1147.44	85.8272			1147.44	92.4161
	1149.37	85.6046			1149.37	92.3024
	1151.3	85.3468			1151.3	92.1823
	1153.22	85.055			1153.22	92.0673
	1155.15	84.7512			1155.15	91.9697
	1157.08	84.4593			1157.08	91.891
	1159.01	84.2313			1159.01	91.8447
	1160.94	84.0834			1160.94	91.8357
	1162.87	84.0345			1162.87	91.8628
	1164.79	84.0661			1164.79	91.9292
	1166.72	84.1394			1166.72	92.0267
	1168.65	84.204			1168.65	92.1359
	1170.58	84.251			1170.58	92.2515
	1172.51	84.2611			1172.51	92.3565
	1174.44	84.2496			1174.44	92.4423
	1176.37	84.2226			1176.37	92.5106
	1178.29	84.1832			1178.29	92.5576
	1180.22	84.1131			1180.22	92.5762
	1182.15	84.0107			1182.15	92.5711
	1184.08	83.8678			1184.08	92.5455
	1186.01	83.6961			1186.01	92.5025
	1187.94	83.4932			1187.94	92.4433
	1189.86	83.267			1189.86	92.3738
	1191.79	83.0042			1191.79	92.2891
	1193.72	82.7074			1193.72	92.1881
	1195.65	82.3871			1195.65	92.0797
	1197.58	82.08			1197.58	91.9775
	1199.51	81.8295			1199.51	91.8983
	1201.43	81.7009			1201.43	91.8654
	1203.36	81.7171			1203.36	91.8799
	1205.29	81.8739			1205.29	91.9314
	1207.22	82.1154			1207.22	91.9983
	1209.15	82.3672			1209.15	92.0572
	1211.08	82.5503			1211.08	92.0844
	1213.01	82.6206			1213.01	92.0685
	1214.93	82.534			1214.93	91.9891
	1216.86	82.2738			1216.86	91.84
	1218.79	81.8265			1218.79	91.6218
	1220.72	81.2202			1220.72	91.3503
	1222.65	80.4977			1222.65	91.0489
	1224.58	79.7295			1224.58	90.7488
	1226.51	78.978			1226.51	90.4645
	1228.43	78.3069			1228.43	90.2125
	1230.36	77.7444			1230.36	90.0013
	1232.29	77.3229			1232.29	89.8422
	1234.22	77.0493			1234.22	89.7453
	1236.15	76.9303			1236.15	89.7181
	1238.08	76.9601			1238.08	89.7523
	1240	77.133			1240	89.8359
	1241.93	77.421			1241.93	89.9553
	1243.86	77.8085			1243.86	90.1067
	1245.79	78.2697			1245.79	90.2912
	1247.72	78.7823			1247.72	90.5047
	1249.65	79.3133			1249.65	90.7273
	1251.58	79.8422			1251.58	90.9478
	1253.5	80.3479			1253.5	91.1635
	1255.43	80.8263			1255.43	91.3704
	1257.36	81.2671			1257.36	91.5626
	1259.29	81.6697			1259.29	91.7378
	1261.22	82.0264			1261.22	91.8937
	1263.15	82.3459			1263.15	92.0384
	1265.07	82.6339			1265.07	92.1804
	1267	82.8955			1267	92.3149
	1268.93	83.1171			1268.93	92.4308
	1270.86	83.299			1270.86	92.5276
	1272.79	83.4334			1272.79	92.6115
	1274.72	83.5261			1274.72	92.6803
	1276.64	83.5909			1276.64	92.7351
	1278.57	83.6655			1278.57	92.7915
	1280.5	83.7727			1280.5	92.8606
	1282.43	83.9422			1282.43	92.9512
	1284.36	84.1826			1284.36	93.0729
	1286.29	84.4913			1286.29	93.2162
	1288.22	84.8283			1288.22	93.3606
	1290.14	85.1578			1290.14	93.4914
	1292.07	85.4338			1292.07	93.5923
	1294	85.6317			1294	93.6538
	1295.93	85.7368			1295.93	93.6711
	1297.86	85.7698			1297.86	93.6543
	1299.79	85.7544			1299.79	93.6266
	1301.71	85.7299			1301.71	93.6069
	1303.64	85.7127			1303.64	93.6023
	1305.57	85.6937			1305.57	93.5964
	1307.5	85.6319			1307.5	93.5649
	1309.43	85.5185			1309.43	93.5087
	1311.36	85.3645			1311.36	93.4425
	1313.29	85.2063			1313.29	93.3828
	1315.21	85.0718			1315.21	93.3361
	1317.14	84.9711			1317.14	93.288
	1319.07	84.8855			1319.07	93.2327
	1321	84.8101			1321	93.1806
	1322.93	84.7093			1322.93	93.1245
	1324.86	84.5549			1324.86	93.0564
	1326.79	84.3342			1326.79	92.9799
	1328.71	84.0611			1328.71	92.8936
	1330.64	83.7653			1330.64	92.8119
	1332.57	83.5104			1332.57	92.7571
	1334.5	83.3231			1334.5	92.7252
	1336.43	83.2713			1336.43	92.7293
	1338.36	83.3876			1338.36	92.7945
	1340.28	83.6617			1340.28	92.9204
	1342.21	84.047			1342.21	93.0957
	1344.14	84.4924			1344.14	93.2966
	1346.07	84.9311			1346.07	93.4894
	1348	85.3682			1348	93.6718
	1349.93	85.7768			1349.93	93.8326
	1351.86	86.1444			1351.86	93.9659
	1353.78	86.4376			1353.78	94.0677
	1355.71	86.6367			1355.71	94.1358
	1357.64	86.7228			1357.64	94.1735
	1359.57	86.6704			1359.57	94.1448
	1361.5	86.4709			1361.5	94.0442
	1363.43	86.1838			1363.43	93.9062
	1365.35	85.8233			1365.35	93.7392
	1367.28	85.4598			1367.28	93.5892
	1369.21	85.1332			1369.21	93.4903
	1371.14	84.812			1371.14	93.3822
	1373.07	84.4918			1373.07	93.2629
	1375	84.193			1375	93.1327
	1376.92	83.9085			1376.92	92.9749
	1378.85	83.6905			1378.85	92.8356
	1380.78	83.5418			1380.78	92.739
	1382.71	83.4099			1382.71	92.6398
	1384.64	83.2479			1384.64	92.5185
	1386.57	83.064			1386.57	92.3948
	1388.5	82.8901			1388.5	92.2968
	1390.42	82.7681			1390.42	92.2543
	1392.35	82.6706			1392.35	92.2406
	1394.28	82.566			1394.28	92.2097
	1396.21	82.4333			1396.21	92.1363
	1398.14	82.3143			1398.14	92.0694
	1400.07	82.2511			1400.07	92.0491
	1401.99	82.2816			1401.99	92.0717
	1403.92	82.3879			1403.92	92.1134
	1405.85	82.5636			1405.85	92.1701
	1407.78	82.7823			1407.78	92.2158
	1409.71	83.0252			1409.71	92.2597
	1411.64	83.2663			1411.64	92.3366
	1413.57	83.4891			1413.57	92.4318
	1415.49	83.6729			1415.49	92.4995
	1417.42	83.7842			1417.42	92.5305
	1419.35	83.8016			1419.35	92.5149
	1421.28	83.7482			1421.28	92.4521
	1423.21	83.6534			1423.21	92.3903
	1425.14	83.5158			1425.14	92.3198
	1427.07	83.2857			1427.07	92.1692
	1428.99	82.9067			1428.99	91.9333
	1430.92	82.4176			1430.92	91.6633
	1432.85	81.8353			1432.85	91.3586
	1434.78	81.1939			1434.78	91.065
	1436.71	80.5909			1436.71	90.8346
	1438.64	80.0567			1438.64	90.658
	1440.57	79.5926			1440.57	90.5203
	1442.49	79.2243			1442.49	90.4221
	1444.42	78.8786			1444.42	90.2981
	1446.35	78.5493			1446.35	90.1706
	1448.28	78.3111			1448.28	90.0969
	1450.21	78.2106			1450.21	90.088
	1452.13	78.2292			1452.13	90.1179
	1454.06	78.567			1454.06	90.2512
	1455.99	79.1369			1455.99	90.467
	1457.92	79.8269			1457.92	90.7451
	1459.85	80.5201			1459.85	91.052
	1461.78	81.2039			1461.78	91.3546
	1463.71	81.8139			1463.71	91.6193
	1465.63	82.4963			1465.63	91.901
	1467.56	83.1161			1467.56	92.154
	1469.49	83.719			1469.49	92.37
	1471.42	84.2824			1471.42	92.5797
	1473.35	84.8755			1473.35	92.8039
	1475.28	85.4426			1475.28	93.0379
	1477.2	85.8848			1477.2	93.2315
	1479.13	86.1371			1479.13	93.3207
	1481.06	86.3277			1481.06	93.3546
	1482.99	86.4535			1482.99	93.3813
	1484.92	86.5379			1484.92	93.4261
	1486.85	86.4841			1486.85	93.3996
	1488.78	86.2422			1488.78	93.2561
	1490.7	85.876			1490.7	93.0233
	1492.63	85.3998			1492.63	92.7235
	1494.56	84.7847			1494.56	92.3584
	1496.49	84.072			1496.49	91.9724
	1498.42	83.2417			1498.42	91.5313
	1500.35	82.3945			1500.35	91.0811
	1502.28	81.822			1502.28	90.8625
	1504.2	81.0322			1504.2	90.5149
	1506.13	80.0012			1506.13	90.0123
	1508.06	78.8048			1508.06	89.405
	1509.99	77.5302			1509.99	88.7394
	1511.92	76.3945			1511.92	88.1452
	1513.85	75.5272			1513.85	87.7812
	1515.78	74.6407			1515.78	87.3897
	1517.7	73.8067			1517.7	86.9902
	1519.63	72.9685			1519.63	86.6
	1521.56	72.1802			1521.56	86.2494
	1523.49	71.4537			1523.49	85.9773
	1525.42	70.7177			1525.42	85.7418
	1527.35	70.1185			1527.35	85.5846
	1529.27	69.6087			1529.27	85.434
	1531.2	69.1324			1531.2	85.2967
	1533.13	68.7536			1533.13	85.2141
	1535.06	68.5549			1535.06	85.2492
	1536.99	68.5268			1536.99	85.3227
	1538.92	68.6111			1538.92	85.4574
	1540.85	68.6982			1540.85	85.5965
	1542.77	68.7846			1542.77	85.7646
	1544.7	68.8475			1544.7	85.9743
	1546.63	69.0799			1546.63	86.2735
	1548.56	69.4504			1548.56	86.5509
	1550.49	69.9749			1550.49	86.886
	1552.42	70.5259			1552.42	87.1905
	1554.34	71.1446			1554.34	87.5584
	1556.27	72.1125			1556.27	88.0315
	1558.2	73.1984			1558.2	88.522
	1560.13	74.1839			1560.13	88.9626
	1562.06	75.1482			1562.06	89.3989
	1563.99	75.8614			1563.99	89.7257
	1565.91	76.5222			1565.91	90.0612
	1567.84	77.4921			1567.84	90.454
	1569.77	78.3888			1569.77	90.8054
	1571.7	79.1382			1571.7	91.0973
	1573.63	79.9038			1573.63	91.3746
	1575.56	80.4929			1575.56	91.601
	1577.49	81.0267			1577.49	91.8177
	1579.41	81.461			1579.41	91.9981
	1581.34	81.7324			1581.34	92.1215
	1583.27	81.868			1583.27	92.1902
	1585.2	81.9959			1585.2	92.2468
	1587.13	82.0308			1587.13	92.2789
	1589.06	81.9798			1589.06	92.27
	1590.98	81.8078			1590.98	92.1869
	1592.91	81.5486			1592.91	92.0423
	1594.84	81.1933			1594.84	91.8394
	1596.77	80.767			1596.77	91.6049
	1598.7	80.2503			1598.7	91.3358
	1600.63	79.634			1600.63	91.0132
	1602.56	78.9298			1602.56	90.6506
	1604.48	78.1422			1604.48	90.2384
	1606.41	77.2474			1606.41	89.7451
	1608.34	76.2742			1608.34	89.2002
	1610.27	75.3065			1610.27	88.6729
	1612.2	74.3862			1612.2	88.1611
	1614.13	73.3429			1614.13	87.5684
	1616.06	72.2271			1616.06	86.9628
	1617.98	71.1357			1617.98	86.3935
	1619.91	70.002			1619.91	85.8073
	1621.84	68.9694			1621.84	85.3026
	1623.77	68.1087			1623.77	84.8868
	1625.7	67.2889			1625.7	84.4412
	1627.63	66.665			1627.63	84.1024
	1629.55	66.3158			1629.55	83.9123
	1631.48	66.1235			1631.48	83.7799
	1633.41	66.1517			1633.41	83.739
	1635.34	66.3252			1635.34	83.7816
	1637.27	66.5649			1637.27	83.8591
	1639.2	66.8511			1639.2	83.9991
	1641.12	67.1137			1641.12	84.1646
	1643.05	67.404			1643.05	84.3728
	1644.98	67.8109			1644.98	84.6612
	1646.91	68.198			1646.91	84.9271
	1648.84	68.5961			1648.84	85.1419
	1650.77	69.1773			1650.77	85.3919
	1652.7	69.7704			1652.7	85.6709
	1654.62	70.4043			1654.62	86.0169
	1656.55	71.0423			1656.55	86.4194
	1658.48	71.6222			1658.48	86.7796
	1660.41	72.3288			1660.41	87.1368
	1662.34	73.2843			1662.34	87.5622
	1664.27	74.2543			1664.27	88.0316
	1666.19	75.3452			1666.19	88.5678
	1668.12	76.4426			1668.12	89.0905
	1670.05	77.4759			1670.05	89.5663
	1671.98	78.5976			1671.98	90.0362
	1673.91	79.6783			1673.91	90.4912
	1675.84	80.6025			1675.84	90.9189
	1677.77	81.5002			1677.77	91.3478
	1679.69	82.3287			1679.69	91.7663
	1681.62	83.1452			1681.62	92.1235
	1683.55	83.9067			1683.55	92.4288
	1685.48	84.5614			1685.48	92.6993
	1687.41	85.0849			1687.41	92.9402
	1689.34	85.4606			1689.34	93.1307
	1691.27	85.7575			1691.27	93.2875
	1693.19	86.2432			1693.19	93.445
	1695.12	86.7077			1695.12	93.5959
	1697.05	87.4238			1697.05	93.8665
	1698.98	88.2406			1698.98	94.2367
	1700.91	89.0298			1700.91	94.6536
	1702.84	89.7151			1702.84	95.0033
	1704.77	90.348			1704.77	95.2781
	1706.69	90.8062			1706.69	95.4269
	1708.62	91.3421			1708.62	95.5696
	1710.55	91.7568			1710.55	95.6888
	1712.48	92.1798			1712.48	95.8716
	1714.41	92.6156			1714.41	96.0555
	1716.34	93.0402			1716.34	96.2398
	1718.26	93.3821			1718.26	96.4155
	1720.19	93.6648			1720.19	96.5809
	1722.12	93.8754			1722.12	96.7406
	1724.05	94.1579			1724.05	96.9627
	1725.98	94.4627			1725.98	97.1843
	1727.91	94.785			1727.91	97.3959
	1729.84	95.0775			1729.84	97.5629
	1731.76	95.3983			1731.76	97.7068
	1733.69	95.7173			1733.69	97.8874
	1735.62	96.0814			1735.62	98.1294
	1737.55	96.397			1737.55	98.3782
	1739.48	96.6748			1739.48	98.6155
	1741.4	96.8788			1741.4	98.7818
	1743.33	97.0806			1743.33	98.9276
	1745.26	97.2508			1745.26	99.0719
	1747.19	97.4673			1747.19	99.2106
	1749.12	97.6471			1749.12	99.2959
	1751.05	97.8064			1751.05	99.3673
	1752.98	97.9006			1752.98	99.4035
	1754.9	97.968			1754.9	99.4332
	1756.83	97.9957			1756.83	99.4527
	1758.76	98.0349			1758.76	99.4534
	1760.69	98.063			1760.69	99.4411
	1762.62	98.1274			1762.62	99.473
	1764.55	98.1806			1764.55	99.5157
	1766.47	98.2418			1766.47	99.5789
	1768.4	98.2866			1768.4	99.6115
	1770.33	98.324			1770.33	99.5928
	1772.26	98.3338			1772.26	99.5552
	1774.19	98.3445			1774.19	99.526
	1776.12	98.323			1776.12	99.509
	1778.05	98.3278			1778.05	99.5397
	1779.97	98.3408			1779.97	99.562
	1781.9	98.3602			1781.9	99.5527
	1783.83	98.3707			1783.83	99.5329
	1785.76	98.3934			1785.76	99.5298
	1787.69	98.402			1787.69	99.5324
	1789.62	98.4455			1789.62	99.5456
	1791.55	98.4739			1791.55	99.5572
	1793.47	98.4925			1793.47	99.5506
	1795.4	98.4918			1795.4	99.5466
	1797.33	98.5011			1797.33	99.5588
	1799.26	98.5089			1799.26	99.5668
	1801.19	98.5427			1801.19	99.5677
	1803.12	98.5439			1803.12	99.545
	1805.05	98.5352			1805.05	99.5173
	1806.97	98.5116			1806.97	99.4975
	1808.9	98.5191			1808.9	99.4896
	1810.83	98.5436			1810.83	99.4997
	1812.76	98.5879			1812.76	99.5266
	1814.69	98.5977			1814.69	99.5334
	1816.62	98.6018			1816.62	99.5344
	1818.54	98.5957			1818.54	99.5253
	1820.47	98.6302			1820.47	99.5252
	1822.4	98.6452			1822.4	99.509
	1824.33	98.6724			1824.33	99.5157
	1826.26	98.6847			1826.26	99.5261
	1828.19	98.7027			1828.19	99.531
	1830.12	98.706			1830.12	99.5234
	1832.04	98.7181			1832.04	99.5101
	1833.97	98.6784			1833.97	99.4604
	1835.9	98.6594			1835.9	99.4389
	1837.83	98.6507			1837.83	99.444
	1839.76	98.6799			1839.76	99.4635
	1841.69	98.7026			1841.69	99.4663
	1843.61	98.7258			1843.61	99.4559
	1845.54	98.7054			1845.54	99.4163
	1847.47	98.683			1847.47	99.3802
	1849.4	98.6548			1849.4	99.3584
	1851.33	98.6648			1851.33	99.3609
	1853.26	98.6573			1853.26	99.3479
	1855.18	98.6504			1855.18	99.3366
	1857.11	98.6322			1857.11	99.3325
	1859.04	98.6481			1859.04	99.3518
	1860.97	98.6726			1860.97	99.3661
	1862.9	98.7359			1862.9	99.3894
	1864.83	98.7566			1864.83	99.3784
	1866.76	98.7324			1866.76	99.3405
	1868.68	98.6891			1868.68	99.3154
	1870.61	98.6908			1870.61	99.3261
	1872.54	98.7102			1872.54	99.3473
	1874.47	98.7682			1874.47	99.3888
	1876.4	98.7845			1876.4	99.3993
	1878.33	98.7719			1878.33	99.3804
	1880.26	98.7377			1880.26	99.3452
	1882.18	98.7334			1882.18	99.3188
	1884.11	98.7462			1884.11	99.3165
	1886.04	98.8127			1886.04	99.3661
	1887.97	98.8571			1887.97	99.4211
	1889.9	98.8812			1889.9	99.4671
	1891.83	98.8687			1891.83	99.4686
	1893.75	98.8548			1893.75	99.4331
	1895.68	98.8272			1895.68	99.3843
	1897.61	98.859			1897.61	99.3791
	1899.54	98.8828			1899.54	99.3819
	1901.47	98.8901			1901.47	99.3764
	1903.4	98.8707			1903.4	99.359
	1905.33	98.8781			1905.33	99.3556
	1907.25	98.871			1907.25	99.3565
	1909.18	98.8933			1909.18	99.3783
	1911.11	98.8862			1911.11	99.3777
	1913.04	98.8878			1913.04	99.3744
	1914.97	98.8863			1914.97	99.3643
	1916.9	98.926			1916.9	99.3773
	1918.82	98.9499			1918.82	99.3979
	1920.75	98.9993			1920.75	99.4332
	1922.68	99.0211			1922.68	99.4626
	1924.61	99.0586			1924.61	99.4926
	1926.54	99.0806			1926.54	99.4931
	1928.47	99.098			1928.47	99.4729
	1930.39	99.0514			1930.39	99.4108
	1932.32	99.0358			1932.32	99.3659
	1934.25	99.0173			1934.25	99.345
	1936.18	99.0513			1936.18	99.3634
	1938.11	99.1166			1938.11	99.424
	1940.04	99.2116			1940.04	99.5067
	1941.97	99.1934			1941.97	99.5103
	1943.89	99.158			1943.89	99.482
	1945.82	99.1174			1945.82	99.4645
	1947.75	99.1715			1947.75	99.496
	1949.68	99.2508			1949.68	99.5227
	1951.61	99.3532			1951.61	99.5692
	1953.54	99.3367			1953.54	99.5765
	1955.46	99.3175			1955.46	99.5713
	1957.39	99.3188			1957.39	99.5864
	1959.32	99.3976			1959.32	99.6314
	1961.25	99.4652			1961.25	99.6693
	1963.18	99.5836			1963.18	99.7414
	1965.11	99.621			1965.11	99.8045
	1967.04	99.733			1967.04	99.8698
	1968.96	99.8114			1968.96	99.8821
	1970.89	99.8888			1970.89	99.9119
	1972.82	99.9077			1972.82	99.9458
	1974.75	99.9176			1974.75	99.9182
	1976.68	99.7937			1976.68	99.7996
	1978.61	99.6966			1978.61	99.6493
	1980.54	99.5439			1980.54	99.4682
	1982.46	99.4645			1982.46	99.4089
	1984.39	99.4022			1984.39	99.4271
	1986.32	99.4097			1986.32	99.4753
	1988.25	99.4022			1988.25	99.505
	1990.18	99.4448			1990.18	99.5098
	1992.11	99.4665			1992.11	99.481
	1994.04	99.4966			1994.04	99.4793
	1995.96	99.4344			1995.96	99.4614
	1997.89	99.3966			1997.89	99.438
	1999.82	99.397			1999.82	99.4415
	2001.75	99.5158			2001.75	99.4956
	2003.68	99.6113			2003.68	99.5397
	2005.61	99.7011			2005.61	99.6002
	2007.53	99.7296			2007.53	99.6588
	2009.46	99.7612			2009.46	99.7091
	2011.39	99.7369			2011.39	99.7567
	2013.32	99.7855			2013.32	99.8173
	2015.25	99.8099			2015.25	99.8275
	2017.18	99.8455			2017.18	99.8155
	2019.11	99.822			2019.11	99.7833
	2021.03	99.7977			2021.03	99.7558
	2022.96	99.6621			2022.96	99.7173
	2024.89	99.6115			2024.89	99.7468
	2026.82	99.5954			2026.82	99.7795
	2028.75	99.6176			2028.75	99.7959
	2030.67	99.6206			2030.67	99.7889
	2032.6	99.6519			2032.6	99.749
	2034.53	99.5684			2034.53	99.6514
	2036.46	99.4789			2036.46	99.5861
	2038.39	99.3313			2038.39	99.4935
	2040.32	99.2498			2040.32	99.4136
	2042.25	99.2254			2042.25	99.3908
	2044.17	99.2575			2044.17	99.4212
	2046.1	99.1786			2046.1	99.375
	2048.03	99.0857			2048.03	99.323
	2049.96	98.9572			2049.96	99.2631
	2051.89	98.8876			2051.89	99.2158
	2053.82	98.8578			2053.82	99.1874
	2055.75	98.9028			2055.75	99.2059
	2057.67	98.8916			2057.67	99.1707
	2059.6	98.8823			2059.6	99.1323
	2061.53	98.8593			2061.53	99.1341
	2063.46	98.8645			2063.46	99.1813
	2065.39	98.8646			2065.39	99.218
	2067.32	98.8975			2067.32	99.2538
	2069.24	98.8953			2069.24	99.2463
	2071.17	98.8673			2071.17	99.1857
	2073.1	98.798			2073.1	99.1126
	2075.03	98.7433			2075.03	99.0612
	2076.96	98.6844			2076.96	99.0148
	2078.89	98.6539			2078.89	98.9989
	2080.82	98.612			2080.82	98.9842
	2082.74	98.5913			2082.74	98.9764
	2084.67	98.5843			2084.67	98.9923
	2086.6	98.6131			2086.6	99.0271
	2088.53	98.6437			2088.53	99.0633
	2090.46	98.6705			2090.46	99.0841
	2092.39	98.6386			2092.39	99.0506
	2094.32	98.6093			2094.32	99.0199
	2096.24	98.5928			2096.24	99.0065
	2098.17	98.6053			2098.17	99.008
	2100.1	98.6072			2100.1	99.0083
	2102.03	98.6209			2102.03	99.0026
	2103.96	98.5941			2103.96	98.9595
	2105.89	98.5696			2105.89	98.9229
	2107.81	98.5294			2107.81	98.8911
	2109.74	98.4924			2109.74	98.8707
	2111.67	98.4513			2111.67	98.85
	2113.6	98.46			2113.6	98.8503
	2115.53	98.4805			2115.53	98.8554
	2117.46	98.5291			2117.46	98.8642
	2119.39	98.5745			2119.39	98.8682
	2121.31	98.6103			2121.31	98.8922
	2123.24	98.6178			2123.24	98.9195
	2125.17	98.64			2125.17	98.9468
	2127.1	98.6613			2127.1	98.9737
	2129.03	98.7066			2129.03	99.0165
	2130.96	98.7425			2130.96	99.0484
	2132.88	98.792			2132.88	99.0835
	2134.81	98.8429			2134.81	99.1227
	2136.74	98.9105			2136.74	99.1357
	2138.67	98.9703			2138.67	99.1328
	2140.6	99.0312			2140.6	99.1533
	2142.53	99.0332			2142.53	99.1345
	2144.45	99.0492			2144.45	99.0953
	2146.38	99.0728			2146.38	99.0654
	2148.31	99.1172			2148.31	99.0486
	2150.24	99.1861			2150.24	99.1023
	2152.17	99.3674			2152.17	99.281
	2154.1	99.5262			2154.1	99.4515
	2156.03	99.6158			2156.03	99.4674
	2157.95	99.5826			2157.95	99.3295
	2159.88	99.4434			2159.88	99.1123
	2161.81	99.2248			2161.81	98.9212
	2163.74	99.1389			2163.74	98.8816
	2165.67	99.0976			2165.67	98.9157
	2167.6	99.0832			2167.6	98.9058
	2169.53	99.0202			2169.53	98.8522
	2171.45	99.0059			2171.45	98.8744
	2173.38	99.0128			2173.38	98.9795
	2175.31	99.0529			2175.31	99.0949
	2177.24	99.0385			2177.24	99.1173
	2179.17	99.056			2179.17	99.0808
	2181.1	99.0219			2181.1	98.9823
	2183.02	99.0268			2183.02	98.9278
	2184.95	99.0266			2184.95	98.8978
	2186.88	99.0027			2186.88	98.8412
	2188.81	98.9137			2188.81	98.7581
	2190.74	98.8651			2190.74	98.7112
	2192.67	98.8355			2192.67	98.7196
	2194.59	98.8537			2194.59	98.8068
	2196.52	98.8452			2196.52	98.8743
	2198.45	98.8422			2198.45	98.8737
	2200.38	98.824			2200.38	98.835
	2202.31	98.8138			2202.31	98.7778
	2204.24	98.8064			2204.24	98.7505
	2206.17	98.8406			2206.17	98.8003
	2208.09	98.8442			2208.09	98.8578
	2210.02	98.8521			2210.02	98.8989
	2211.95	98.8546			2211.95	98.9208
	2213.88	98.848			2213.88	98.9084
	2215.81	98.8236			2215.81	98.8787
	2217.74	98.817			2217.74	98.8592
	2219.66	98.8101			2219.66	98.8478
	2221.59	98.8643			2221.59	98.8875
	2223.52	98.9206			2223.52	98.9276
	2225.45	98.9312			2225.45	98.9227
	2227.38	98.8875			2227.38	98.8867
	2229.31	98.8217			2229.31	98.8427
	2231.24	98.7478			2231.24	98.8034
	2233.16	98.7256			2233.16	98.8023
	2235.09	98.7362			2235.09	98.8138
	2237.02	98.7699			2237.02	98.825
	2238.95	98.7849			2238.95	98.8252
	2240.88	98.777			2240.88	98.8064
	2242.81	98.7646			2242.81	98.7933
	2244.74	98.7629			2244.74	98.7974
	2246.66	98.7696			2246.66	98.8157
	2248.59	98.79			2248.59	98.8398
	2250.52	98.7579			2250.52	98.8219
	2252.45	98.6989			2252.45	98.7562
	2254.38	98.6466			2254.38	98.6804
	2256.31	98.6201			2256.31	98.6266
	2258.24	98.6118			2258.24	98.5999
	2260.16	98.6333			2260.16	98.6173
	2262.09	98.6505			2262.09	98.6409
	2264.02	98.6668			2264.02	98.6473
	2265.95	98.6768			2265.95	98.652
	2267.88	98.6919			2267.88	98.6736
	2269.8	98.6745			2269.8	98.6717
	2271.73	98.6338			2271.73	98.6462
	2273.66	98.5777			2273.66	98.5987
	2275.59	98.5279			2275.59	98.5437
	2277.52	98.4934			2277.52	98.5018
	2279.45	98.4954			2279.45	98.488
	2281.38	98.4963			2281.38	98.4772
	2283.3	98.4877			2283.3	98.4586
	2285.23	98.4686			2285.23	98.4424
	2287.16	98.4561			2287.16	98.4367
	2289.09	98.432			2289.09	98.423
	2291.02	98.4018			2291.02	98.4052
	2292.95	98.3652			2292.95	98.3858
	2294.88	98.3443			2294.88	98.3742
	2296.8	98.3422			2296.8	98.3845
	2298.73	98.3526			2298.73	98.402
	2300.66	98.3618			2300.66	98.4068
	2302.59	98.3717			2302.59	98.4111
	2304.52	98.3718			2304.52	98.4105
	2306.45	98.3808			2306.45	98.4078
	2308.38	98.3909			2308.38	98.4154
	2310.3	98.3855			2310.3	98.4178
	2312.23	98.3596			2312.23	98.3973
	2314.16	98.3201			2314.16	98.3568
	2316.09	98.2683			2316.09	98.3114
	2318.02	98.2369			2318.02	98.2829
	2319.95	98.2176			2319.95	98.2724
	2321.87	98.2176			2321.87	98.2769
	2323.8	98.2147			2323.8	98.2764
	2325.73	98.2029			2325.73	98.2659
	2327.66	98.1919			2327.66	98.2626
	2329.59	98.1958			2329.59	98.2761
	2331.52	98.1947			2331.52	98.297
	2333.45	98.2144			2333.45	98.3166
	2335.37	98.2368			2335.37	98.3238
	2337.3	98.2622			2337.3	98.3253
	2339.23	98.2767			2339.23	98.3234
	2341.16	98.2867			2341.16	98.3202
	2343.09	98.2809			2343.09	98.3159
	2345.02	98.2779			2345.02	98.3077
	2346.94	98.2814			2346.94	98.3019
	2348.87	98.2999			2348.87	98.3049
	2350.8	98.305			2350.8	98.2998
	2352.73	98.3165			2352.73	98.2973
	2354.66	98.3247			2354.66	98.2951
	2356.59	98.3331			2356.59	98.2986
	2358.51	98.3493			2358.51	98.3206
	2360.44	98.366			2360.44	98.3314
	2362.37	98.3829			2362.37	98.3335
	2364.3	98.4004			2364.3	98.3368
	2366.23	98.4069			2366.23	98.3325
	2368.16	98.4182			2368.16	98.348
	2370.09	98.4262			2370.09	98.3829
	2372.01	98.4268			2372.01	98.3899
	2373.94	98.4278			2373.94	98.3826
	2375.87	98.4132			2375.87	98.3607
	2377.8	98.3842			2377.8	98.3225
	2379.73	98.3673			2379.73	98.3004
	2381.66	98.3545			2381.66	98.2953
	2383.59	98.3545			2383.59	98.2969
	2385.51	98.3652			2385.51	98.3064
	2387.44	98.3773			2387.44	98.3227
	2389.37	98.3844			2389.37	98.3312
	2391.3	98.3972			2391.3	98.3307
	2393.23	98.4141			2393.23	98.3287
	2395.16	98.4328			2395.16	98.3342
	2397.08	98.4507			2397.08	98.3481
	2399.01	98.4685			2399.01	98.3708
	2400.94	98.4836			2400.94	98.397
	2402.87	98.5057			2402.87	98.4172
	2404.8	98.5278			2404.8	98.4266
	2406.73	98.5413			2406.73	98.4313
	2408.66	98.5377			2408.66	98.4272
	2410.58	98.525			2410.58	98.4142
	2412.51	98.5089			2412.51	98.398
	2414.44	98.5018			2414.44	98.3817
	2416.37	98.4995			2416.37	98.3721
	2418.3	98.499			2418.3	98.376
	2420.23	98.4933			2420.23	98.3762
	2422.15	98.491			2422.15	98.368
	2424.08	98.4948			2424.08	98.3593
	2426.01	98.5043			2426.01	98.3471
	2427.94	98.5031			2427.94	98.331
	2429.87	98.4869			2429.87	98.3159
	2431.8	98.4634			2431.8	98.2983
	2433.72	98.4477			2433.72	98.2875
	2435.65	98.4418			2435.65	98.2918
	2437.58	98.4454			2437.58	98.3017
	2439.51	98.4444			2439.51	98.2999
	2441.44	98.4354			2441.44	98.2838
	2443.37	98.4256			2443.37	98.2639
	2445.3	98.4216			2445.3	98.252
	2447.22	98.416			2447.22	98.2465
	2449.15	98.4174			2449.15	98.2508
	2451.08	98.4224			2451.08	98.2569
	2453.01	98.4253			2453.01	98.2606
	2454.94	98.4211			2454.94	98.263
	2456.87	98.4192			2456.87	98.266
	2458.8	98.4163			2458.8	98.2657
	2460.72	98.4229			2460.72	98.2734
	2462.65	98.4322			2462.65	98.2825
	2464.58	98.4356			2464.58	98.2856
	2466.51	98.4272			2466.51	98.2789
	2468.44	98.4178			2468.44	98.2615
	2470.37	98.4087			2470.37	98.2486
	2472.29	98.4033			2472.29	98.2476
	2474.22	98.4005			2474.22	98.2492
	2476.15	98.402			2476.15	98.246
	2478.08	98.4017			2478.08	98.2383
	2480.01	98.4009			2480.01	98.2243
	2481.94	98.3934			2481.94	98.2133
	2483.86	98.3802			2483.86	98.2083
	2485.79	98.3708			2485.79	98.2105
	2487.72	98.3707			2487.72	98.2144
	2489.65	98.3683			2489.65	98.213
	2491.58	98.3719			2491.58	98.2095
	2493.51	98.3833			2493.51	98.2116
	2495.44	98.3966			2495.44	98.2169
	2497.36	98.4045			2497.36	98.2205
	2499.29	98.4007			2499.29	98.2165
	2501.22	98.3791			2501.22	98.1976
	2503.15	98.3552			2503.15	98.1732
	2505.08	98.3429			2505.08	98.1534
	2507.01	98.3448			2507.01	98.1384
	2508.93	98.3512			2508.93	98.1269
	2510.86	98.3574			2510.86	98.1235
	2512.79	98.3564			2512.79	98.1199
	2514.72	98.3528			2514.72	98.1164
	2516.65	98.3558			2516.65	98.1225
	2518.58	98.3623			2518.58	98.1307
	2520.51	98.3579			2520.51	98.1267
	2522.43	98.3475			2522.43	98.122
	2524.36	98.3305			2524.36	98.1115
	2526.29	98.3176			2526.29	98.1019
	2528.22	98.3205			2528.22	98.1083
	2530.15	98.335			2530.15	98.1162
	2532.08	98.3421			2532.08	98.1072
	2534.01	98.338			2534.01	98.0919
	2535.93	98.3263			2535.93	98.0754
	2537.86	98.3176			2537.86	98.0687
	2539.79	98.312			2539.79	98.07
	2541.72	98.3069			2541.72	98.0661
	2543.65	98.3005			2543.65	98.0558
	2545.58	98.2975			2545.58	98.0544
	2547.5	98.2962			2547.5	98.0658
	2549.43	98.3021			2549.43	98.0868
	2551.36	98.309			2551.36	98.0984
	2553.29	98.31			2553.29	98.0924
	2555.22	98.3024			2555.22	98.0683
	2557.15	98.2894			2557.15	98.0385
	2559.07	98.2626			2559.07	98.0118
	2561	98.2352			2561	97.9927
	2562.93	98.2229			2562.93	97.9865
	2564.86	98.222			2564.86	97.9914
	2566.79	98.2186			2566.79	97.9909
	2568.72	98.2164			2568.72	97.986
	2570.65	98.2122			2570.65	97.9812
	2572.57	98.208			2572.57	97.9774
	2574.5	98.2028			2574.5	97.9752
	2576.43	98.1872			2576.43	97.9689
	2578.36	98.1613			2578.36	97.9574
	2580.29	98.149			2580.29	97.9567
	2582.22	98.1559			2582.22	97.9684
	2584.14	98.167			2584.14	97.9814
	2586.07	98.1712			2586.07	97.9845
	2588	98.1673			2588	97.9713
	2589.93	98.154			2589.93	97.9474
	2591.86	98.1408			2591.86	97.9293
	2593.79	98.132			2593.79	97.9259
	2595.72	98.1201			2595.72	97.9311
	2597.64	98.1011			2597.64	97.9327
	2599.57	98.0781			2599.57	97.9233
	2601.5	98.0541			2601.5	97.9038
	2603.43	98.0281			2603.43	97.8798
	2605.36	98.0036			2605.36	97.8638
	2607.29	97.9879			2607.29	97.859
	2609.22	97.9702			2609.22	97.8546
	2611.14	97.953			2611.14	97.8505
	2613.07	97.9475			2613.07	97.8508
	2615	97.9499			2615	97.8503
	2616.93	97.9517			2616.93	97.8499
	2618.86	97.9473			2618.86	97.8485
	2620.79	97.9249			2620.79	97.8358
	2622.72	97.8932			2622.72	97.8165
	2624.64	97.8634			2624.64	97.8006
	2626.57	97.8429			2626.57	97.7901
	2628.5	97.8278			2628.5	97.7853
	2630.43	97.814			2630.43	97.783
	2632.36	97.799			2632.36	97.7761
	2634.28	97.7852			2634.28	97.7656
	2636.21	97.7725			2636.21	97.7569
	2638.14	97.7608			2638.14	97.7502
	2640.07	97.7452			2640.07	97.7422
	2642	97.732			2642	97.7348
	2643.93	97.721			2643.93	97.7267
	2645.86	97.7116			2645.86	97.7221
	2647.78	97.707			2647.78	97.7267
	2649.71	97.7045			2649.71	97.7341
	2651.64	97.6976			2651.64	97.7376
	2653.57	97.6928			2653.57	97.74
	2655.5	97.6881			2655.5	97.7383
	2657.43	97.678			2657.43	97.7351
	2659.36	97.6663			2659.36	97.7364
	2661.28	97.6599			2661.28	97.7414
	2663.21	97.6563			2663.21	97.7496
	2665.14	97.6583			2665.14	97.7609
	2667.07	97.664			2667.07	97.7701
	2669	97.6676			2669	97.7744
	2670.93	97.6649			2670.93	97.7731
	2672.86	97.6596			2672.86	97.7686
	2674.78	97.6531			2674.78	97.762
	2676.71	97.6467			2676.71	97.7556
	2678.64	97.6416			2678.64	97.7505
	2680.57	97.6389			2680.57	97.7453
	2682.5	97.6344			2682.5	97.7403
	2684.43	97.6278			2684.43	97.7373
	2686.35	97.6186			2686.35	97.7293
	2688.28	97.609			2688.28	97.7205
	2690.21	97.5978			2690.21	97.7163
	2692.14	97.5862			2692.14	97.7129
	2694.07	97.5744			2694.07	97.7068
	2696	97.5631			2696	97.6987
	2697.93	97.5499			2697.93	97.6852
	2699.85	97.5384			2699.85	97.6729
	2701.78	97.5272			2701.78	97.6682
	2703.71	97.5164			2703.71	97.6667
	2705.64	97.504			2705.64	97.6599
	2707.57	97.4893			2707.57	97.6502
	2709.5	97.4716			2709.5	97.6403
	2711.42	97.4538			2711.42	97.6307
	2713.35	97.4396			2713.35	97.6245
	2715.28	97.427			2715.28	97.6146
	2717.21	97.4128			2717.21	97.597
	2719.14	97.399			2719.14	97.5831
	2721.07	97.3808			2721.07	97.5719
	2722.99	97.3592			2722.99	97.5607
	2724.92	97.3361			2724.92	97.5506
	2726.85	97.3126			2726.85	97.5394
	2728.78	97.2911			2728.78	97.5287
	2730.71	97.2738			2730.71	97.5236
	2732.64	97.2584			2732.64	97.5202
	2734.57	97.2452			2734.57	97.5162
	2736.49	97.2315			2736.49	97.5102
	2738.42	97.2167			2738.42	97.5035
	2740.35	97.1954			2740.35	97.4945
	2742.28	97.1694			2742.28	97.4805
	2744.21	97.1459			2744.21	97.4654
	2746.14	97.1276			2746.14	97.4533
	2748.07	97.1147			2748.07	97.4451
	2749.99	97.104			2749.99	97.4402
	2751.92	97.0865			2751.92	97.4352
	2753.85	97.0637			2753.85	97.425
	2755.78	97.0431			2755.78	97.4148
	2757.71	97.0239			2757.71	97.4052
	2759.64	97.0044			2759.64	97.394
	2761.56	96.9857			2761.56	97.3842
	2763.49	96.9676			2763.49	97.3771
	2765.42	96.947			2765.42	97.3691
	2767.35	96.9256			2767.35	97.3624
	2769.28	96.9043			2769.28	97.3567
	2771.21	96.8816			2771.21	97.3514
	2773.14	96.8547			2773.14	97.3433
	2775.06	96.8275			2775.06	97.3312
	2776.99	96.7972			2776.99	97.3148
	2778.92	96.7641			2778.92	97.2968
	2780.85	96.7372			2780.85	97.2843
	2782.78	96.7154			2782.78	97.2768
	2784.71	96.6916			2784.71	97.2688
	2786.63	96.6654			2786.63	97.2602
	2788.56	96.6389			2788.56	97.2535
	2790.49	96.6145			2790.49	97.2486
	2792.42	96.5939			2792.42	97.2439
	2794.35	96.5738			2794.35	97.2345
	2796.28	96.5511			2796.28	97.2223
	2798.2	96.5242			2798.2	97.2104
	2800.13	96.4985			2800.13	97.2009
	2802.06	96.4776			2802.06	97.1924
	2803.99	96.4591			2803.99	97.1828
	2805.92	96.4375			2805.92	97.1709
	2807.85	96.4123			2807.85	97.1574
	2809.78	96.3857			2809.78	97.1428
	2811.7	96.3618			2811.7	97.1295
	2813.63	96.3416			2813.63	97.1217
	2815.56	96.3215			2815.56	97.1143
	2817.49	96.2981			2817.49	97.1039
	2819.42	96.2733			2819.42	97.0931
	2821.35	96.2503			2821.35	97.083
	2823.28	96.2302			2823.28	97.0764
	2825.2	96.2094			2825.2	97.0727
	2827.13	96.186			2827.13	97.0637
	2829.06	96.157			2829.06	97.0471
	2830.99	96.1219			2830.99	97.028
	2832.92	96.0861			2832.92	97.0087
	2834.85	96.0511			2834.85	96.9912
	2836.77	96.0138			2836.77	96.9731
	2838.7	95.9735			2838.7	96.9509
	2840.63	95.9285			2840.63	96.9254
	2842.56	95.878			2842.56	96.901
	2844.49	95.8213			2844.49	96.8743
	2846.42	95.7547			2846.42	96.8395
	2848.34	95.68			2848.34	96.8026
	2850.27	95.604			2850.27	96.7675
	2852.2	95.5311			2852.2	96.7366
	2854.13	95.4615			2854.13	96.7119
	2856.06	95.3879			2856.06	96.6877
	2857.99	95.3033			2857.99	96.6565
	2859.92	95.2074			2859.92	96.6229
	2861.84	95.0995			2861.84	96.5864
	2863.77	94.9768			2863.77	96.5453
	2865.7	94.8436			2865.7	96.5019
	2867.63	94.7066			2867.63	96.4548
	2869.56	94.5793			2869.56	96.4095
	2871.49	94.476			2871.49	96.3733
	2873.41	94.4013			2873.41	96.3465
	2875.34	94.3556			2875.34	96.3322
	2877.27	94.3405			2877.27	96.3358
	2879.2	94.3519			2879.2	96.3503
	2881.13	94.3828			2881.13	96.3718
	2883.06	94.4221			2883.06	96.3934
	2884.99	94.4569			2884.99	96.4049
	2886.91	94.4851			2886.91	96.4097
	2888.84	94.5065			2888.84	96.4134
	2890.77	94.5176			2890.77	96.4119
	2892.7	94.5133			2892.7	96.3995
	2894.63	94.492			2894.63	96.3805
	2896.56	94.463			2896.56	96.3674
	2898.49	94.4272			2898.49	96.3581
	2900.41	94.3745			2900.41	96.3412
	2902.34	94.2982			2902.34	96.3068
	2904.27	94.1942			2904.27	96.2485
	2906.2	94.0712			2906.2	96.1818
	2908.13	93.9462			2908.13	96.1256
	2910.06	93.8171			2910.06	96.0691
	2911.99	93.6767			2911.99	96.0063
	2913.91	93.5256			2913.91	95.9385
	2915.84	93.3679			2915.84	95.8694
	2917.77	93.2131			2917.77	95.8095
	2919.7	93.0626			2919.7	95.7558
	2921.63	92.9157			2921.63	95.7014
	2923.55	92.7709			2923.55	95.648
	2925.48	92.6291			2925.48	95.5918
	2927.41	92.497			2927.41	95.5366
	2929.34	92.3837			2929.34	95.4916
	2931.27	92.2893			2931.27	95.4564
	2933.2	92.2141			2933.2	95.4313
	2935.13	92.1578			2935.13	95.4145
	2937.05	92.1227			2937.05	95.4049
	2938.98	92.1094			2938.98	95.4048
	2940.91	92.1094			2940.91	95.4129
	2942.84	92.111			2942.84	95.4222
	2944.77	92.1122			2944.77	95.4294
	2946.7	92.1071			2946.7	95.4286
	2948.62	92.0961			2948.62	95.4251
	2950.55	92.0796			2950.55	95.4219
	2952.48	92.0592			2952.48	95.4183
	2954.41	92.0456			2954.41	95.416
	2956.34	92.0514			2956.34	95.4261
	2958.27	92.0796			2958.27	95.4544
	2960.2	92.1336			2960.2	95.5022
	2962.12	92.2072			2962.12	95.5609
	2964.05	92.2949			2964.05	95.6232
	2965.98	92.3912			2965.98	95.6864
	2967.91	92.4816			2967.91	95.7499
	2969.84	92.5559			2969.84	95.8066
	2971.77	92.6184			2971.77	95.8512
	2973.7	92.6701			2973.7	95.8842
	2975.62	92.7174			2975.62	95.9098
	2977.55	92.7713			2977.55	95.9355
	2979.48	92.8357			2979.48	95.9685
	2981.41	92.9154			2981.41	96.0079
	2983.34	93.0141			2983.34	96.054
	2985.27	93.1256			2985.27	96.1072
	2987.2	93.2337			2987.2	96.1515
	2989.12	93.327			2989.12	96.1751
	2991.05	93.4092			2991.05	96.1882
	2992.98	93.4819			2992.98	96.1994
	2994.91	93.5535			2994.91	96.2146
	2996.84	93.6314			2996.84	96.2425
	2998.77	93.7042			2998.77	96.2729
	3000.69	93.7561			3000.69	96.293
	3002.62	93.7926			3002.62	96.3083
	3004.55	93.8067			3004.55	96.3135
	3006.48	93.7992			3006.48	96.3047
	3008.41	93.7806			3008.41	96.2907
	3010.34	93.7605			3010.34	96.2767
	3012.26	93.7344			3012.26	96.2576
	3014.19	93.6983			3014.19	96.2339
	3016.12	93.6544			3016.12	96.2096
	3018.05	93.5986			3018.05	96.1827
	3019.98	93.5288			3019.98	96.1519
	3021.91	93.45			3021.91	96.1176
	3023.84	93.3611			3023.84	96.0782
	3025.76	93.2666			3025.76	96.0412
	3027.69	93.1736			3027.69	96.0068
	3029.62	93.0831			3029.62	95.9697
	3031.55	92.9907			3031.55	95.9261
	3033.48	92.8951			3033.48	95.8796
	3035.41	92.7939			3035.41	95.8344
	3037.34	92.6894			3037.34	95.7963
	3039.26	92.5777			3039.26	95.7586
	3041.19	92.4633			3041.19	95.7212
	3043.12	92.35			3043.12	95.6891
	3045.05	92.2356			3045.05	95.6571
	3046.98	92.1183			3046.98	95.619
	3048.91	91.9979			3048.91	95.5749
	3050.83	91.8773			3050.83	95.5301
	3052.76	91.7622			3052.76	95.4891
	3054.69	91.6558			3054.69	95.4591
	3056.62	91.5537			3056.62	95.4326
	3058.55	91.4544			3058.55	95.4093
	3060.48	91.3602			3060.48	95.3898
	3062.41	91.2724			3062.41	95.3725
	3064.33	91.1962			3064.33	95.3552
	3066.26	91.1339			3066.26	95.3405
	3068.19	91.0841			3068.19	95.3294
	3070.12	91.0426			3070.12	95.3267
	3072.05	91.005			3072.05	95.3287
	3073.98	90.9719			3073.98	95.326
	3075.9	90.9496			3075.9	95.3227
	3077.83	90.9335			3077.83	95.3182
	3079.76	90.9305			3079.76	95.3131
	3081.69	90.9409			3081.69	95.3126
	3083.62	90.9609			3083.62	95.3196
	3085.55	90.9923			3085.55	95.3346
	3087.47	91.0307			3087.47	95.3566
	3089.4	91.0681			3089.4	95.3754
	3091.33	91.1143			3091.33	95.389
	3093.26	91.1667			3093.26	95.4014
	3095.19	91.2182			3095.19	95.4187
	3097.12	91.2662			3097.12	95.4377
	3099.05	91.3101			3099.05	95.4517
	3100.97	91.3475			3100.97	95.4584
	3102.9	91.3806			3102.9	95.4587
	3104.83	91.4116			3104.83	95.4599
	3106.76	91.4403			3106.76	95.4699
	3108.69	91.4644			3108.69	95.4796
	3110.62	91.4865			3110.62	95.4845
	3112.55	91.5032			3112.55	95.4835
	3114.47	91.5075			3114.47	95.4713
	3116.4	91.501			3116.4	95.4536
	3118.33	91.4895			3118.33	95.439
	3120.26	91.4704			3120.26	95.4258
	3122.19	91.4464			3122.19	95.4144
	3124.12	91.4173			3124.12	95.4037
	3126.04	91.3792			3126.04	95.3909
	3127.97	91.333			3127.97	95.3734
	3129.9	91.2855			3129.9	95.3571
	3131.83	91.2306			3131.83	95.3394
	3133.76	91.1689			3133.76	95.3122
	3135.69	91.0993			3135.69	95.28
	3137.61	91.0192			3137.61	95.2455
	3139.54	90.9323			3139.54	95.2051
	3141.47	90.8442			3141.47	95.1697
	3143.4	90.7547			3143.4	95.1389
	3145.33	90.6655			3145.33	95.1068
	3147.26	90.5724			3147.26	95.0753
	3149.19	90.4791			3149.19	95.0425
	3151.11	90.3835			3151.11	95.0018
	3153.04	90.2807			3153.04	94.951
	3154.97	90.1754			3154.97	94.8997
	3156.9	90.0692			3156.9	94.8554
	3158.83	89.9562			3158.83	94.8192
	3160.76	89.8452			3160.76	94.7932
	3162.68	89.7349			3162.68	94.7647
	3164.61	89.6233			3164.61	94.7232
	3166.54	89.5113			3166.54	94.6754
	3168.47	89.3933			3168.47	94.6222
	3170.4	89.2684			3170.4	94.5678
	3172.33	89.1454			3172.33	94.524
	3174.26	89.0246			3174.26	94.4851
	3176.18	88.9097			3176.18	94.4463
	3178.11	88.7983			3178.11	94.4056
	3180.04	88.6833			3180.04	94.3608
	3181.97	88.5653			3181.97	94.3115
	3183.9	88.4501			3183.9	94.2631
	3185.83	88.3316			3185.83	94.2108
	3187.76	88.211			3187.76	94.1598
	3189.68	88.0891			3189.68	94.1169
	3191.61	87.9705			3191.61	94.0835
	3193.54	87.8628			3193.54	94.056
	3195.47	87.7647			3195.47	94.0278
	3197.4	87.6643			3197.4	93.9881
	3199.33	87.5644			3199.33	93.9497
	3201.26	87.4655			3201.26	93.915
	3203.18	87.3724			3203.18	93.8829
	3205.11	87.287			3205.11	93.8567
	3207.04	87.199			3207.04	93.8254
	3208.97	87.103			3208.97	93.7876
	3210.9	87.0155			3210.9	93.7544
	3212.82	86.94			3212.82	93.7257
	3214.75	86.876			3214.75	93.7044
	3216.68	86.8093			3216.68	93.6827
	3218.61	86.7312			3218.61	93.6512
	3220.54	86.6462			3220.54	93.6167
	3222.47	86.57			3222.47	93.5843
	3224.4	86.5017			3224.4	93.5559
	3226.32	86.4382			3226.32	93.5358
	3228.25	86.3655			3228.25	93.5094
	3230.18	86.2844			3230.18	93.4787
	3232.11	86.2021			3232.11	93.4468
	3234.04	86.1222			3234.04	93.413
	3235.97	86.0445			3235.97	93.3804
	3237.9	85.969			3237.9	93.3553
	3239.82	85.8903			3239.82	93.3328
	3241.75	85.8099			3241.75	93.3051
	3243.68	85.7264			3243.68	93.2734
	3245.61	85.6394			3245.61	93.2375
	3247.54	85.5465			3247.54	93.1949
	3249.47	85.4548			3249.47	93.1574
	3251.39	85.3653			3251.39	93.1283
	3253.32	85.2724			3253.32	93.0925
	3255.25	85.1758			3255.25	93.0544
	3257.18	85.0861			3257.18	93.0202
	3259.11	84.9926			3259.11	92.9792
	3261.04	84.8939			3261.04	92.9408
	3262.97	84.792			3262.97	92.9062
	3264.89	84.6884			3264.89	92.8731
	3266.82	84.5906			3266.82	92.8455
	3268.75	84.5028			3268.75	92.825
	3270.68	84.418			3270.68	92.8025
	3272.61	84.3357			3272.61	92.7754
	3274.54	84.2572			3274.54	92.7452
	3276.47	84.1868			3276.47	92.7211
	3278.39	84.1264			3278.39	92.7063
	3280.32	84.0662			3280.32	92.6961
	3282.25	84.007			3282.25	92.6907
	3284.18	83.956			3284.18	92.6854
	3286.11	83.9087			3286.11	92.6787
	3288.04	83.8675			3288.04	92.6789
	3289.96	83.833			3289.96	92.6799
	3291.89	83.8012			3291.89	92.6778
	3293.82	83.7725			3293.82	92.6803
	3295.75	83.751			3295.75	92.6842
	3297.68	83.7303			3297.68	92.6835
	3299.61	83.7145			3299.61	92.6865
	3301.53	83.701			3301.53	92.6868
	3303.46	83.6888			3303.46	92.6885
	3305.39	83.6827			3305.39	92.6988
	3307.32	83.6875			3307.32	92.7168
	3309.25	83.6986			3309.25	92.7321
	3311.18	83.7175			3311.18	92.7471
	3313.11	83.7393			3313.11	92.7619
	3315.03	83.761			3315.03	92.7778
	3316.96	83.789			3316.96	92.7946
	3318.89	83.8249			3318.89	92.8092
	3320.82	83.863			3320.82	92.8186
	3322.75	83.9042			3322.75	92.8286
	3324.68	83.9531			3324.68	92.8464
	3326.61	84.0202			3326.61	92.8783
	3328.53	84.1068			3328.53	92.9245
	3330.46	84.2012			3330.46	92.9717
	3332.39	84.2925			3332.39	93.0098
	3334.32	84.3775			3334.32	93.0393
	3336.25	84.4633			3336.25	93.0661
	3338.18	84.568			3338.18	93.0996
	3340.1	84.6893			3340.1	93.1392
	3342.03	84.8248			3342.03	93.1805
	3343.96	84.9731			3343.96	93.2307
	3345.89	85.1271			3345.89	93.2895
	3347.82	85.2823			3347.82	93.3465
	3349.75	85.437			3349.75	93.4009
	3351.68	85.5806			3351.68	93.4458
	3353.6	85.717			3353.6	93.4817
	3355.53	85.8539			3355.53	93.524
	3357.46	85.9934			3357.46	93.5763
	3359.39	86.1378			3359.39	93.6301
	3361.32	86.2852			3361.32	93.688
	3363.25	86.4262			3363.25	93.7444
	3365.17	86.562			3365.17	93.7954
	3367.1	86.694			3367.1	93.841
	3369.03	86.8244			3369.03	93.8916
	3370.96	86.949			3370.96	93.9439
	3372.89	87.0665			3372.89	93.9928
	3374.82	87.1735			3374.82	94.0367
	3376.74	87.2707			3376.74	94.0732
	3378.67	87.3574			3378.67	94.1048
	3380.6	87.4403			3380.6	94.1401
	3382.53	87.5186			3382.53	94.1726
	3384.46	87.5985			3384.46	94.2073
	3386.39	87.6792			3386.39	94.248
	3388.32	87.7576			3388.32	94.2887
	3390.24	87.8342			3390.24	94.329
	3392.17	87.9092			3392.17	94.3689
	3394.1	87.9854			3394.1	94.4046
	3396.03	88.0624			3396.03	94.4443
	3397.96	88.1351			3397.96	94.4859
	3399.89	88.204			3399.89	94.526
	3401.82	88.2679			3401.82	94.5619
	3403.74	88.3314			3403.74	94.5976
	3405.67	88.4021			3405.67	94.6349
	3407.6	88.479			3407.6	94.6724
	3409.53	88.5553			3409.53	94.7105
	3411.46	88.6346			3411.46	94.7578
	3413.39	88.7137			3413.39	94.8065
	3415.31	88.7955			3415.31	94.8573
	3417.24	88.8719			3417.24	94.9015
	3419.17	88.9404			3419.17	94.934
	3421.1	89.0045			3421.1	94.9642
	3423.03	89.0735			3423.03	95.0051
	3424.96	89.1496			3424.96	95.0507
	3426.89	89.2338			3426.89	95.1013
	3428.81	89.3149			3428.81	95.152
	3430.74	89.3805			3430.74	95.1929
	3432.67	89.4415			3432.67	95.228
	3434.6	89.506			3434.6	95.2614
	3436.53	89.57			3436.53	95.2896
	3438.46	89.6337			3438.46	95.3115
	3440.39	89.7024			3440.39	95.3387
	3442.31	89.7694			3442.31	95.3693
	3444.24	89.8352			3444.24	95.3975
	3446.17	89.9102			3446.17	95.4306
	3448.1	89.9885			3448.1	95.4658
	3450.03	90.0594			3450.03	95.5011
	3451.95	90.126			3451.95	95.541
	3453.88	90.1848			3453.88	95.5763
	3455.81	90.2324			3455.81	95.5998
	3457.74	90.2812			3457.74	95.6261
	3459.67	90.3405			3459.67	95.6571
	3461.6	90.4111			3461.6	95.6992
	3463.53	90.488			3463.53	95.7416
	3465.45	90.5639			3465.45	95.7695
	3467.38	90.6387			3467.38	95.7893
	3469.31	90.7123			3469.31	95.817
	3471.24	90.7757			3471.24	95.8452
	3473.17	90.8384			3473.17	95.8839
	3475.1	90.9071			3475.1	95.9272
	3477.03	90.9804			3477.03	95.967
	3478.95	91.0605			3478.95	96.0035
	3480.88	91.1441			3480.88	96.0387
	3482.81	91.2119			3482.81	96.0669
	3484.74	91.2764			3484.74	96.1032
	3486.67	91.3397			3486.67	96.1389
	3488.6	91.4026			3488.6	96.1684
	3490.53	91.4753			3490.53	96.2025
	3492.45	91.5571			3492.45	96.2438
	3494.38	91.6303			3494.38	96.2813
	3496.31	91.6913			3496.31	96.3158
	3498.24	91.7378			3498.24	96.3416
	3500.17	91.792			3500.17	96.3561
	3502.09	91.8705			3502.09	96.3718
	3504.02	91.9603			3504.02	96.4053
	3505.95	92.0438			3505.95	96.4397
	3507.88	92.1129			3507.88	96.4658
	3509.81	92.1807			3509.81	96.5017
	3511.74	92.2695			3511.74	96.5445
	3513.67	92.3797			3513.67	96.5912
	3515.59	92.4848			3515.59	96.6409
	3517.52	92.5658			3517.52	96.6811
	3519.45	92.6295			3519.45	96.7111
	3521.38	92.6954			3521.38	96.7418
	3523.31	92.7725			3523.31	96.7749
	3525.24	92.8653			3525.24	96.8088
	3527.17	92.9649			3527.17	96.8375
	3529.09	93.0657			3529.09	96.8717
	3531.02	93.1713			3531.02	96.9264
	3532.95	93.2742			3532.95	96.978
	3534.88	93.3699			3534.88	97.0239
	3536.81	93.4594			3536.81	97.0582
	3538.74	93.5405			3538.74	97.0857
	3540.66	93.6347			3540.66	97.1309
	3542.59	93.7446			3542.59	97.1895
	3544.52	93.8583			3544.52	97.2373
	3546.45	93.9756			3546.45	97.2921
	3548.38	94.0925			3548.38	97.3422
	3550.31	94.1975			3550.31	97.3744
	3552.24	94.3049			3552.24	97.4098
	3554.16	94.4119			3554.16	97.4501
	3556.09	94.5154			3556.09	97.4941
	3558.02	94.6027			3558.02	97.5408
	3559.95	94.675			3559.95	97.5876
	3561.88	94.7502			3561.88	97.6395
	3563.81	94.8341			3563.81	97.6584
	3565.74	94.9228			3565.74	97.6679
	3567.66	95.0297			3567.66	97.6916
	3569.59	95.1432			3569.59	97.728
	3571.52	95.2543			3571.52	97.7787
	3573.45	95.3687			3573.45	97.8569
	3575.38	95.4657			3575.38	97.8991
	3577.31	95.5349			3577.31	97.9133
	3579.23	95.5991			3579.23	97.92
	3581.16	95.6701			3581.16	97.941
	3583.09	95.7539			3583.09	97.9833
	3585.02	95.8418			3585.02	98.0162
	3586.95	95.9274			3586.95	98.0351
	3588.88	95.9962			3588.88	98.0428
	3590.8	96.0569			3590.8	98.034
	3592.73	96.1321			3592.73	98.0456
	3594.66	96.2276			3594.66	98.1083
	3596.59	96.3254			3596.59	98.1709
	3598.52	96.4174			3598.52	98.2173
	3600.45	96.4931			3600.45	98.2535
	3602.38	96.5521			3602.38	98.2747
	3604.3	96.6228			3604.3	98.3051
	3606.23	96.707			3606.23	98.3679
	3608.16	96.7789			3608.16	98.4398
	3610.09	96.8494			3610.09	98.4919
	3612.02	96.9345			3612.02	98.5329
	3613.95	97.0233			3613.95	98.5677
	3615.88	97.1312			3615.88	98.5943
	3617.8	97.2214			3617.8	98.6007
	3619.73	97.2634			3619.73	98.5889
	3621.66	97.2739			3621.66	98.5492
	3623.59	97.2746			3623.59	98.5132
	3625.52	97.3161			3625.52	98.5154
	3627.45	97.3965			3627.45	98.5558
	3629.37	97.4805			3629.37	98.6115
	3631.3	97.5661			3631.3	98.6848
	3633.23	97.6499			3633.23	98.7516
	3635.16	97.728			3635.16	98.8091
	3637.09	97.8207			3637.09	98.8715
	3639.02	97.8913			3639.02	98.9148
	3640.95	97.9325			3640.95	98.93
	3642.87	97.9389			3642.87	98.9475
	3644.8	97.9909			3644.8	98.9886
	3646.73	98.092			3646.73	99.0285
	3648.66	98.191			3648.66	99.0658
	3650.59	98.2735			3650.59	99.0919
	3652.52	98.3251			3652.52	99.1065
	3654.44	98.3372			3654.44	99.1311
	3656.37	98.3879			3656.37	99.1786
	3658.3	98.4541			3658.3	99.2072
	3660.23	98.4974			3660.23	99.2142
	3662.16	98.5335			3662.16	99.2171
	3664.09	98.558			3664.09	99.2324
	3666.01	98.5763			3666.01	99.2407
	3667.94	98.6107			3667.94	99.2349
	3669.87	98.6368			3669.87	99.2169
	3671.8	98.6675			3671.8	99.2118
	3673.73	98.7201			3673.73	99.2485
	3675.66	98.7827			3675.66	99.3148
	3677.59	98.84			3677.59	99.3607
	3679.51	98.8857			3679.51	99.3655
	3681.44	98.8884			3681.44	99.3157
	3683.37	98.8524			3683.37	99.2431
	3685.3	98.8212			3685.3	99.2129
	3687.23	98.8126			3687.23	99.1903
	3689.16	98.8323			3689.16	99.1818
	3691.09	98.8818			3691.09	99.2
	3693.01	98.9282			3693.01	99.2146
	3694.94	98.9422			3694.94	99.2084
	3696.87	98.9355			3696.87	99.2074
	3698.8	98.9073			3698.8	99.1703
	3700.73	98.8803			3700.73	99.1282
	3702.66	98.8778			3702.66	99.1074
	3704.58	98.9004			3704.58	99.1314
	3706.51	98.9282			3706.51	99.1739
	3708.44	98.9223			3708.44	99.1903
	3710.37	98.9022			3710.37	99.1965
	3712.3	98.9052			3712.3	99.2199
	3714.23	98.9391			3714.23	99.2564
	3716.16	98.9895			3716.16	99.2924
	3718.08	99.0302			3718.08	99.3132
	3720.01	99.0058			3720.01	99.2522
	3721.94	98.9203			3721.94	99.1333
	3723.87	98.8366			3723.87	99.018
	3725.8	98.801			3725.8	98.9531
	3727.73	98.8278			3727.73	98.9676
	3729.66	98.9174			3729.66	99.0787
	3731.58	98.9642			3731.58	99.1422
	3733.51	98.9235			3733.51	99.1238
	3735.44	98.8761			3735.44	99.1093
	3737.37	98.8516			3737.37	99.0881
	3739.3	98.8801			3739.3	99.0854
	3741.22	98.9458			3741.22	99.1654
	3743.15	98.9488			3743.15	99.1785
	3745.08	98.8983			3745.08	99.1594
	3747.01	98.8594			3747.01	99.168
	3748.94	98.8396			3748.94	99.1763
	3750.87	98.8688			3750.87	99.1995
	3752.8	98.935			3752.8	99.2908
	3754.72	98.9893			3754.72	99.3603
	3756.65	99.0026			3756.65	99.3765
	3758.58	98.9885			3758.58	99.3467
	3760.51	98.9619			3760.51	99.3135
	3762.44	98.9485			3762.44	99.2976
	3764.37	98.9691			3764.37	99.3242
	3766.3	98.9989			3766.3	99.3706
	3768.22	99.0148			3768.22	99.3904
	3770.15	99.0446			3770.15	99.4106
	3772.08	99.0725			3772.08	99.4289
	3774.01	99.0813			3774.01	99.4412
	3775.94	99.0895			3775.94	99.4593
	3777.87	99.0967			3777.87	99.4791
	3779.8	99.1002			3779.8	99.4975
	3781.72	99.1065			3781.72	99.5048
	3783.65	99.1062			3783.65	99.4938
	3785.58	99.0976			3785.58	99.4832
	3787.51	99.1032			3787.51	99.4772
	3789.44	99.1201			3789.44	99.4801
	3791.36	99.1158			3791.36	99.4978
	3793.29	99.0835			3793.29	99.4919
	3795.22	99.0529			3795.22	99.4735
	3797.15	99.072			3797.15	99.5139
	3799.08	99.1029			3799.08	99.5386
	3801.01	99.1328			3801.01	99.5425
	3802.94	99.1359			3802.94	99.541
	3804.86	99.1022			3804.86	99.5029
	3806.79	99.0674			3806.79	99.4592
	3808.72	99.0622			3808.72	99.4597
	3810.65	99.025			3810.65	99.419
	3812.58	98.9942			3812.58	99.3868
	3814.51	98.9759			3814.51	99.3842
	3816.44	98.9739			3816.44	99.4042
	3818.36	99.0097			3818.36	99.4381
	3820.29	99.0509			3820.29	99.4646
	3822.22	99.0398			3822.22	99.4532
	3824.15	99.0154			3824.15	99.4305
	3826.08	98.9776			3826.08	99.3965
	3828.01	98.9406			3828.01	99.3779
	3829.93	98.9416			3829.93	99.3903
	3831.86	98.9595			3831.86	99.4032
	3833.79	98.9905			3833.79	99.4468
	3835.72	99.0185			3835.72	99.4748
	3837.65	99.012			3837.65	99.4526
	3839.58	98.9735			3839.58	99.4149
	3841.51	98.9261			3841.51	99.3781
	3843.43	98.9063			3843.43	99.3631
	3845.36	98.9452			3845.36	99.4245
	3847.29	98.9728			3847.29	99.4595
	3849.22	99.006			3849.22	99.4475
	3851.15	98.9807			3851.15	99.4112
	3853.08	98.9307			3853.08	99.3658
	3855.01	98.9245			3855.01	99.3719
	3856.93	98.942			3856.93	99.4216
	3858.86	98.9487			3858.86	99.4587
	3860.79	98.9736			3860.79	99.4649
	3862.72	98.9365			3862.72	99.4173
	3864.65	98.8915			3864.65	99.3783
	3866.58	98.8952			3866.58	99.3778
	3868.5	98.9374			3868.5	99.4255
	3870.43	98.9889			3870.43	99.4916
	3872.36	99.0264			3872.36	99.5248
	3874.29	99.0138			3874.29	99.4915
	3876.22	98.9336			3876.22	99.434
	3878.15	98.8657			3878.15	99.3923
	3880.07	98.8623			3880.07	99.3982
	3882	98.9146			3882	99.444
	3883.93	98.9907			3883.93	99.4948
	3885.86	99.0417			3885.86	99.5237
	3887.79	99.0051			3887.79	99.499
	3889.72	98.9469			3889.72	99.4518
	3891.65	98.9203			3891.65	99.4304
	3893.57	98.9213			3893.57	99.4376
	3895.5	98.9364			3895.5	99.4526
	3897.43	98.9758			3897.43	99.496
	3899.36	98.989			3899.36	99.5216
	3901.29	98.9838			3901.29	99.5101
	3903.22	98.9958			3903.22	99.5121
	3905.14	98.9926			3905.14	99.5045
	3907.07	98.9854			3907.07	99.4963
	3909	99.0165			3909	99.5323
	3910.93	99.0264			3910.93	99.5565
	3912.86	98.9944			3912.86	99.5347
	3914.79	98.9568			3914.79	99.5104
	3916.72	98.9199			3916.72	99.4917
	3918.64	98.9197			3918.64	99.511
	3920.57	98.96			3920.57	99.5576
	3922.5	98.9964			3922.5	99.5871
	3924.43	99.0096			3924.43	99.5898
	3926.36	98.9838			3926.36	99.5582
	3928.29	98.9448			3928.29	99.5225
	3930.22	98.9338			3930.22	99.5189
	3932.14	98.9551			3932.14	99.5421
	3934.07	98.9914			3934.07	99.5749
	3936	99.0223			3936	99.6014
	3937.93	99.0203			3937.93	99.6029
	3939.86	98.9914			3939.86	99.5776
	3941.79	98.9665			3941.79	99.5557
	3943.71	98.9587			3943.71	99.5559
	3945.64	98.9623			3945.64	99.5695
	3947.57	98.9791			3947.57	99.5944
	3949.5	99.0032			3949.5	99.6197
	3951.43	99.0177			3951.43	99.6205
	3953.36	99.0141			3953.36	99.6
	3955.28	98.99			3955.28	99.5746
	3957.21	98.9578			3957.21	99.5569
	3959.14	98.9404			3959.14	99.56
	3961.07	98.9492			3961.07	99.5837
	3963	98.9751			3963	99.6156
	3964.93	98.9895			3964.93	99.6263
	3966.86	98.9904			3966.86	99.624
	3968.78	98.9834			3968.78	99.6221
	3970.71	98.9744			3970.71	99.6168
	3972.64	98.9741			3972.64	99.615
	3974.57	98.982			3974.57	99.62
	3976.5	98.9876			3976.5	99.6244
	3978.43	98.9879			3978.43	99.6237
	3980.36	98.988			3980.36	99.6294
	3982.28	98.9873			3982.28	99.6345
	3984.21	98.9831			3984.21	99.633
	3986.14	98.978			3986.14	99.6342
	3988.07	98.9763			3988.07	99.643
	3990	98.9773			3990	99.6478
	3991.93	98.9798			3991.93	99.65
	3993.85	98.9857			3993.85	99.6586
	3995.78	98.988			3995.78	99.6607
	3997.71	98.9908			3997.71	99.6615

## Sheet: Figure 2G
Figure 2G
	Time (s)	G' (Pa)	G'' (Pa)
	1.12	12.35	37.76
	1.12	32.86	38.05
	2.09	117.33	44.01
	3.29	356.41	18.13
	4.49	617.99	22.53
	5.67	859.42	19.3
	6.87	1066.04	16.24
	8.06	1242.65	13.15
	9.26	1388.23	8.07
	10.45	1502.2	1.19
	11.64	1616.75	1.44
	12.84	1708.13	1.21
	14.03	1783.52	2.58
	15.22	1850.21	4.14
	16.42	1906.75	5.02
	17.61	1954.6	6.54
	18.81	1996.65	7.18
	20	2034.35	7.75
	21.19	2066.25	8.02
	22.39	2095.25	8.71
	23.58	2119.92	9.9
	24.77	2143.14	9.38
	25.97	2163.46	9.8
	27.16	2183.77	10.05
	28.37	2201.11	10.16
	29.55	2217.05	10.73
	30.74	2231.55	10.91
	31.93	2244.65	11.56
	33.13	2257.65	10.98
	34.32	2270.73	11.29
	35.51	2282.32	11.72
	36.71	2293.97	12.13
	37.9	2305.53	11.64
	39.09	2315.65	12.46
	40.28	2325.82	12.76
	41.48	2335.95	12.34
	42.67	2344.65	11.96
	43.86	2354.81	11.97
	45.06	2363.59	12.69
	46.26	2372.23	12.56
	47.44	2380.92	12.89
	48.64	2388.15	13.11
	49.83	2396.85	12.77
	51.02	2404.11	12.4
	52.22	2412.8	12.96
	53.41	2420.05	13.53
	54.6	2428.75	13.33
	55.93	2436.34	13.17
	56.99	2443.25	12.92
	58.18	2449.05	12.88
	59.38	2456.32	12.72
	60.57	2463.55	13.39
	61.76	2472.25	13.21
	62.96	2478.05	13.34
	64.16	2482.42	13.11
	65.34	2489.65	13.85
	66.54	2495.45	14.33
	67.73	2501.25	13.8
	68.92	2507.05	13.9
	70.12	2512.85	13.81
	71.31	2518.65	13.38
	72.5	2525.9	14.01
	73.7	2531.72	14.21
	74.89	2536.05	13.45
	76.09	2541.85	13.65
	77.28	2547.65	14.09
	78.47	2550.55	14.19
	79.67	2556.35	14.42
	80.86	2562.15	14.46
	82.09	2567.95	13.84
	83.25	2572.36	13.64
	84.44	2576.65	13.61
	85.63	2581.34	13.85
	86.83	2585.35	14.13
	88.17	2592.63	14.84
	89.21	2595.5	14.6
	90.41	2599.85	13.9
	91.6	2604.23	14.48
	92.79	2608.55	14.91
	93.99	2611.45	14.87
	95.18	2617.25	14.54
	96.37	2620.15	15.22
	97.57	2625.95	14.88
	98.76	2628.85	14.55
	99.95	2633.27	14.97
	101.1	2636.12	15.11
	102.3	2639.38	15.34
	103.5	2641.92	15.03
	104.7	2646.25	15.07
	105.9	2650.63	14.57
	107.1	2653.5	14.64
	108.3	2657.85	15.15
	109.5	2660.75	15.61
	110.7	2663.65	15.14
	111.9	2666.55	14.48
	113.1	2669.45	15.03
	114.3	2672.35	15.31
	115.5	2676.77	15.75
	116.7	2679.61	15.64
	117.9	2682.55	15.48
	119.5	2683.95	14.65

## Sheet: Figure 2H
Figure 2H
	Frequency (rad/s)	GMPD-hv (G')	GMPD-hv (G'')	GMPD+hv (G')	GMPD+hv (G'')
	0.428061	3.68	10.42	2444.4	14.87
	0.6283	6.12	14.04	2438.1	14.57
	0.922344	8.98	19.47	2421.3	15.03
	1.35336	12.48	24.65	2445.3	15.12
	1.98669	17.07	32.1	2427.3	15.35
	2.91657	23.64	39.87	2431.8	14.88
	4.28061	30.85	48.6	2440.8	15.02
	6.283	41.84	58.84	2448.3	15.15
	9.22344	59.46	68.36	2435.7	14.78
	13.5336	79.11	80.28	2460.9	15.12
	19.8668	102.14	71.52	2469.3	14.87
	29.1657	121.79	61.2	2380.2	15.68
	42.8061	149.85	48.96	2423.3	15.78
	62.83	169.84	36.48	2467.7	15.89

## Sheet: Figure 2I
Figure 2I
							Mean	SD		p value
	pH 4.5	52.7	64.1	64.5	53.4		58.675	6.50352
	pH 5.5	45.8	57.5	42.5	59.5		51.325	8.43342		5.2625e-05
	pH 6.5	21.4	24.7	31.3	29.2		26.65	4.45309
	pH 7.4	15.3	11.5	10.2	11.3		12.075	2.22467
	pH 8.5	8	4.3	6.2	6.9		6.35	1.55456

## Sheet: Figure 2J
Figure 2J
							Mean	SD		p value
	pH 4.5	2503.9	2921.4	2734.6	2553.5		2678.35	189.963
	pH 5.5	2904.4	2765.4	2452.3	2415.4		2634.38	238.874		0.177363
	pH 6.5	2444.7	2503.7	2598.4	2722.9		2567.42	121.455
	pH 7.4	2273.5	2421	2680.1	2567.1		2485.43	176.665
	pH 8.5	2413.9	2490.8	2289.1	2455.5		2412.33	87.957

## Sheet: Figure 3
Figure 3F
								Mean	SD		p value
	GMPD+hv		51.7	51.1	43.2	44.8		47.7	4.32897		1.4311e-05	2.48983e-06
	GMPD-hv		16.2	20.8	21.9	18.8		19.425	2.50383		3.26132e-06	0.00156209
	GM		1.4	1	0.9	1.1		1.1	0.216025
	Fibrin glue		13.9	13.3	10.2	11.6		12.25	1.67829
Figure 3I
	GMPD+hv		10.9	9.8	8.1	9.7		9.625	1.15289		2.86126e-05	4.81538e-06
	GMPD-hv		3.2	2.8	3.9	2.5		3.1	0.60553		8.64599e-05	0.0014659
	GM		0.5	0.6	0.5	0.7		0.575	0.0957427
	Fibrin glue		1.1	1.4	1.3	1.9		1.425	0.340343

## Sheet: Figure 4D
Figure 4D
									V-GL		TI-PLGA
		V-GL			TI-PLGA				Mean	SD	Mean	SD
	1	52.3	65.4	61.2	0	0	0		59.6333	6.68905	0	0
	2	22.3	24.5	14.8	0	0	0		20.5333	5.0856	0	0
	3	5.9	7.8	9.3	2.1	2.5	3.1		7.66667	1.70392	2.56667	0.503322
	4	1.2	0.9	1.8	5.6	7.2	6.4		1.3	0.458258	6.4	0.8
	5	0	0	0	16.7	24.5	20.8		0	0	20.6667	3.90171
	6				45.6	43.4	51.2				46.7333	4.02161
	7				14.5	11.2	17.8				14.5	3.3
	8				3.4	2.9	4.5				3.6	0.818535
	9				1.2	2.3	1.9				1.8	0.556776
	10				0.8	1.1	0.3				0.733333	0.404145

## Sheet: Figure 4F
Figure 4F
		Ctrl			V-GL			TI-PLGA
	6	25.51	21.2	28.12	39.6	42.3	33.9	8.63	10.2	6.52
	12	49.57	53.43	43.2	81.8	86.9	76.2	32.4	35.6	35.4
	24	90.61	93.6	88.3	96.7	98.3	94.3	75.6	71.3	79.8
	Mean	24.9433			38.6			8.45
		48.7333			81.6333			34.4667
		90.8367			96.4333			75.5667
	SD	3.49463			4.28836			1.84659
		5.16607			5.35195			1.79258
		2.65726			2.01329			4.2501
	p value				0.00644479			0.000971963
					0.000780278			0.00533349
					0.0218897			0.00309224

[truncated: 14 more sheets: Figure 4G, Figure 4I, Figure 4J, Figure 4K, Figure 4L, Figure 5E, Figure 5G, Figure 6C, Figure 7C, Figure 8B, Figure 8C, Figure 8D, Figure 8E, Figure 8F]
