# Supplementary material for: Four-dimensional hydrogel dressing adaptable to the urethral microenvironment for scarless urethral reconstruction
Source: Nat Commun. 2023 Nov 22;14:7632. doi: 10.1038/s41467-023-43421-w (PMC10665446; doi:10.1038/s41467-023-43421-w)
Supplement: Supplementary file 4 — Source Data [file 41467_2023_43421_MOESM4_ESM.zip › Source Data/Source Data (RNA-seq)/Fibroblasts.genecounts]

GENEID	F1_1	F1_2	F4_1	F4_2	F7_1	F7_2
A1CF	0.00	0.00	1.00	2.00	3.00	0.00
A2M	0.00	0.00	0.00	0.00	0.00	0.00
A2ML1	0.00	0.00	0.00	0.00	0.00	0.00
A4GNT	0.00	0.00	0.00	0.00	1.00	0.00
AAAS	458.00	362.00	941.00	837.00	752.00	623.00
AADAC	0.00	0.00	0.00	0.00	1.00	0.00
AADAT	184.00	163.00	398.00	455.00	581.00	678.00
AAK1	485.00	433.00	300.00	294.00	240.00	310.00
AAMDC	111.00	61.00	81.00	62.00	83.00	55.00
AAMP	1624.00	1273.00	1703.00	1873.00	2218.00	1690.00
AAR2	297.00	219.00	243.00	178.00	289.00	236.00
AARS	5341.00	4254.00	3247.00	4028.00	4076.00	4366.00
AARS2	192.00	127.00	235.00	234.00	304.00	280.00
AARSD1	769.00	567.00	824.00	813.00	915.00	666.00
AASDH	170.00	121.00	187.00	172.00	230.00	183.00
AASDHPPT	145.00	127.00	116.00	78.00	123.00	104.00
AASS	72.00	55.00	35.00	66.00	37.00	47.00
AATF	269.00	225.00	370.00	292.00	417.00	356.00
ABAT	10.00	11.00	29.00	17.00	34.00	15.00
ABCA1	1404.00	1271.00	416.00	544.00	624.00	763.00
ABCA12	1.00	3.00	1.00	6.00	3.00	1.00
ABCA4	1.00	3.00	4.00	4.00	15.00	11.00
ABCA5	401.00	397.00	348.00	366.00	486.00	545.00
ABCA6	2416.00	2245.00	1740.00	1903.00	4780.00	4148.00
ABCA8	102.00	88.00	94.00	137.00	185.00	178.00
ABCB1	267.00	245.00	1274.00	1207.00	2878.00	2731.00
ABCB10	128.00	103.00	94.00	56.00	177.00	139.00
ABCB11	0.00	0.00	2.00	0.00	0.00	3.00
ABCB5	0.00	0.00	0.00	0.00	0.00	0.00
ABCB6	505.00	425.00	1048.00	1275.00	1038.00	955.00
ABCB8	166.00	155.00	394.00	331.00	397.00	287.00
ABCC1	1543.00	1189.00	3366.00	3313.00	2291.00	2462.00
ABCC10	108.00	107.00	165.12	143.00	150.63	138.00
ABCC2	8.00	4.00	25.00	17.00	30.00	62.00
ABCC3	3098.00	2225.00	4190.00	4348.00	3137.00	3166.00
ABCC4	754.00	591.00	1098.00	1052.00	1082.00	1330.00
ABCC5	652.00	599.00	658.00	615.00	643.00	528.00
ABCC6	11.00	3.00	0.00	2.00	5.00	4.00
ABCC9	1594.00	1508.00	2325.00	2200.00	3040.00	3477.00
ABCD2	109.00	120.00	51.00	45.00	81.00	53.00
ABCD3	670.00	700.00	528.00	515.00	728.00	736.00
ABCD4	105.00	81.00	105.00	138.00	193.00	109.00
ABCF1	2048.00	1675.00	1966.00	1707.00	2742.00	2124.00
ABCF3	1132.00	1012.00	1334.00	1555.00	1212.00	1482.00
ABCG5	0.00	0.00	0.00	0.00	0.00	0.00
ABCG8	0.00	0.00	0.00	0.00	0.00	0.00
ABHD1	66.32	50.36	60.44	64.36	86.30	62.81
ABHD10	217.00	176.00	257.00	303.00	294.00	367.00
ABHD12B	2.00	4.00	1.00	3.00	2.00	4.00
ABHD13	209.00	176.00	109.00	90.00	129.00	97.00
ABHD14B	299.00	211.00	199.00	162.00	161.00	120.00
ABHD15	3.00	7.52	4.00	0.00	9.00	8.00
ABHD16A	681.00	494.00	819.00	940.00	948.00	757.00
ABHD17B	156.00	143.00	109.00	65.00	128.00	98.00
ABHD18	237.00	225.00	468.00	508.00	364.00	663.00
ABHD4	1297.00	997.00	636.00	729.00	1483.00	1088.00
ABHD5	341.00	279.00	310.00	320.00	410.00	450.00
ABHD6	25.00	41.00	49.00	61.00	135.00	113.00
ABI1	1070.00	868.00	847.00	846.00	921.00	1198.00
ABI3	0.00	0.00	0.00	0.00	0.00	0.00
ABI3BP	1426.00	1293.00	138.00	217.00	326.00	507.00
ABITRAM	53.00	55.00	81.00	60.00	113.00	62.00
ABL2	152.00	122.00	114.00	119.00	108.00	146.00
ABLIM1	141.00	97.00	575.00	699.00	386.00	677.00
ABLIM3	1.00	0.00	10.00	2.00	10.00	5.00
ABR	1836.00	1456.00	2324.00	2203.00	1823.00	1658.00
ABRA	0.00	0.00	0.00	0.00	2.00	0.00
ABRACL	298.00	260.00	371.00	248.00	343.00	232.00
ABRAXAS1	70.00	66.00	85.00	42.00	146.00	116.00
ABT1	198.00	186.00	321.00	248.00	330.00	344.00
ABTB1	233.00	159.00	184.00	171.00	211.00	197.00
ABTB2	10.00	10.00	32.00	37.00	46.00	128.00
ACAA2	2318.00	1883.00	2650.00	2921.00	3040.00	2394.00
ACACA	1967.00	1734.00	1838.00	1714.00	1362.00	1339.00
ACAD10	256.00	273.00	278.00	385.00	380.00	272.00
ACAD11	370.00	378.00	279.00	337.00	340.00	305.00
ACAD9	270.00	264.00	561.00	453.00	652.00	503.00
ACADM	116.00	149.00	171.00	136.00	325.00	297.00
ACADS	1294.00	895.00	1327.00	1449.00	1495.00	1140.00
ACADVL	1700.00	1405.00	2007.00	2077.00	2359.00	1808.00
ACAP1	792.00	522.00	357.00	386.00	406.00	267.00
ACAP2	509.00	508.00	432.00	359.00	416.00	512.00
ACAT1	708.00	639.00	522.00	418.00	838.00	627.00
ACAT2	2466.00	1716.00	1815.00	1842.00	1896.00	1389.00
ACBD3	1230.00	978.00	607.00	622.00	634.00	930.00
ACBD4	200.00	151.00	101.00	140.00	156.00	105.00
ACBD5	358.00	311.00	235.00	255.00	352.00	401.00
ACBD6	106.00	68.00	146.00	153.00	223.00	182.00
ACCSL	1.00	0.00	0.00	0.00	0.00	1.00
ACE	13.00	17.00	34.00	50.00	40.00	41.00
ACE2	1.00	1.00	0.00	0.00	0.00	0.00
ACER2	5.00	6.00	4.00	4.00	3.00	16.00
ACER3	12.00	13.00	19.00	33.00	26.00	27.00
ACIN1	2848.00	2193.00	2055.00	2149.00	1949.00	1809.00
ACKR2	1.00	0.00	0.00	0.00	0.00	2.00
ACKR4	19.00	7.00	11.00	3.00	8.00	4.00
ACLY	6428.00	4679.00	4520.00	4816.00	3982.00	3901.00
ACO1	3736.00	3424.00	4740.00	4690.00	4145.00	4077.00
ACOD1	149.00	153.00	628.00	235.00	775.00	263.00
ACOT11	78.00	38.00	96.00	106.00	138.00	128.00
ACOT12	0.00	0.00	0.00	0.00	0.00	0.00
ACOT7	676.00	488.00	1371.00	1059.00	705.00	555.00
ACOT9	287.00	230.00	339.00	375.00	435.00	450.00
ACOX2	7.00	4.00	2.00	2.00	13.00	8.00
ACOXL	0.00	0.00	0.00	0.00	0.00	0.00
ACP2	526.00	443.00	686.00	821.00	701.00	575.00
ACP6	158.00	123.00	249.00	248.00	314.00	237.00
ACP7	0.00	0.00	0.00	0.00	0.00	0.00
ACRBP	4.00	2.00	0.00	0.00	0.00	0.00
ACRV1	0.00	0.00	0.00	0.00	0.00	0.00
ACSF2	1947.00	1448.00	2025.00	1985.00	2268.00	1602.00
ACSL3	1527.00	1524.00	526.00	442.00	746.00	791.00
ACSL4	3830.00	3724.00	4121.00	3567.00	3894.00	4544.00
ACSL5	578.00	540.00	533.00	524.00	530.00	574.00
ACSL6	329.00	294.00	312.00	221.00	102.00	98.00
ACSM1	0.00	0.00	4.00	7.00	9.00	10.00
ACSM3	0.00	0.00	0.00	0.00	0.00	0.00
ACSM5	688.00	521.00	644.00	724.00	810.00	1082.00
ACSS2	835.00	790.00	238.00	287.00	412.00	362.00
ACSS3	126.00	114.00	30.00	40.00	42.00	47.00
ACTA2	46745.00	35599.00	51598.00	52075.00	8380.00	11266.00
ACTBL2	0.00	0.00	0.00	0.00	0.00	0.00
ACTC1	16.00	15.00	1.00	0.00	2.00	2.00
ACTG2	195.00	140.00	301.00	273.00	26.00	35.00
ACTL6A	437.00	376.00	552.00	520.00	578.00	614.00
ACTL6B	0.00	0.00	0.00	0.00	1.00	2.00
ACTL7A	0.00	0.00	0.00	0.00	0.00	0.00
ACTL7B	1.00	0.00	1.00	0.00	2.00	1.00
ACTN1	8811.00	6270.00	12068.00	11769.00	7448.00	8244.57
ACTN2	20.00	16.00	23.00	29.00	57.00	42.00
ACTN3	17.00	17.00	41.00	43.00	31.00	45.00
ACTN4	1989.48	1147.11	2550.67	2097.97	1715.18	1413.89
ACTR10	1631.00	1358.00	1794.00	1982.00	1888.00	1875.00
ACTR1A	2485.00	1837.00	2338.00	2112.00	2562.00	1590.00
ACTR1B	446.00	255.00	374.00	380.00	444.00	449.00
ACTR2	7965.45	7606.47	9046.32	8741.50	8569.52	9182.85
ACTR3	5673.47	5136.22	6464.10	6254.07	4874.21	5143.61
ACTR5	70.00	48.00	68.00	78.00	84.00	87.00
ACTR6	231.00	172.00	260.00	208.00	376.00	357.00
ACTR8	298.00	266.00	361.00	378.00	533.00	567.00
ACTRT3	4.00	5.00	15.00	6.00	16.00	11.00
ACVR1	742.00	622.00	524.00	588.00	562.00	523.00
ACVR1B	421.00	365.00	330.00	312.00	500.00	623.00
ACVR1C	0.00	0.00	0.00	0.00	0.00	4.00
ACVR2A	419.00	410.00	334.00	422.00	261.00	415.00
ACVRL1	1480.00	1183.00	995.00	885.00	939.00	549.00
ACY1	241.00	194.00	171.00	216.00	280.00	243.00
ADAM10	1266.00	1326.00	1269.00	1133.00	1361.00	1217.00
ADAM11	0.00	0.00	0.00	0.00	0.00	2.00
ADAM15	786.00	642.00	625.00	702.00	895.00	615.00
ADAM19	4420.00	3400.00	2839.00	2388.00	813.00	451.00
ADAM1A	0.00	0.00	0.00	2.00	0.00	0.00
ADAM2	212.00	170.00	178.00	252.00	354.00	222.00
ADAM22	12.00	10.00	15.00	25.00	42.00	47.00
ADAM23	749.00	626.00	1522.00	1708.00	3023.00	2467.00
ADAM28	343.00	290.00	742.00	480.00	1003.00	960.00
ADAM30	0.00	0.00	0.00	0.00	0.00	0.00
ADAM33	33.00	36.00	5.00	12.00	0.00	4.00
ADAM7	0.00	1.00	8.00	0.00	14.00	14.00
ADAM8	14.00	3.00	6.00	5.00	6.00	8.00
ADAMDEC1	1675.00	1591.00	488.00	495.00	190.00	266.00
ADAMTS1	3637.00	3104.00	3132.00	3725.00	1803.00	2657.00
ADAMTS12	894.00	711.00	488.00	543.00	166.00	207.00
ADAMTS14	484.00	469.00	559.00	520.00	660.00	646.00
ADAMTS15	252.00	188.00	73.00	124.00	93.00	110.00
ADAMTS18	0.00	0.00	0.00	0.00	0.00	0.00
ADAMTS19	26.00	29.00	6.00	1.00	2.00	2.00
ADAMTS20	33.00	24.00	12.00	19.00	4.00	4.00
ADAMTS3	162.00	136.00	66.00	47.00	41.00	35.00
ADAMTS4	202.00	187.00	49.00	74.00	22.00	29.00
ADAMTS5	1443.00	1253.00	801.00	969.00	1458.00	2070.00
ADAMTS6	127.00	125.00	115.00	87.00	23.00	26.00
ADAMTS8	0.00	0.00	0.00	4.00	1.00	0.00
ADAMTS9	37.00	41.00	121.00	133.00	87.00	57.00
ADAMTSL1	11573.00	9538.00	12753.00	12347.00	8531.00	9171.00
ADAMTSL4	428.00	348.00	903.00	926.00	1125.00	1027.00
ADAP2	4.00	2.00	3.00	0.00	7.00	4.00
ADAR	4332.00	3599.00	4511.00	4204.00	5054.00	4212.00
ADAT1	11.00	12.00	12.00	16.00	11.00	15.00
ADAT2	5.00	8.00	20.00	18.00	20.00	18.00
ADCK1	69.00	50.00	82.00	81.00	96.00	57.00
ADCY10	2556.00	2274.00	2383.00	2034.00	2416.00	1938.00
ADCY3	399.00	278.00	563.00	694.00	522.00	462.00
ADCY4	4.00	3.00	3.00	4.00	23.00	24.00
ADCY5	878.73	651.00	314.00	290.00	123.00	139.00
ADCY6	1165.00	869.00	811.00	948.00	914.00	692.00
ADCY8	1.00	18.00	7.00	3.00	4.00	4.00
ADCYAP1	0.00	0.00	0.00	0.00	0.00	0.00
ADCYAP1R1	18.00	9.00	24.00	21.00	33.00	23.00
ADD2	49.00	48.00	47.00	47.00	22.00	32.00
ADD3	844.00	760.00	1448.00	1421.00	2600.00	3026.00
ADGB	0.00	0.00	0.00	0.00	1.00	0.00
ADGRB3	0.00	1.00	0.00	0.00	0.00	0.00
ADGRF1	19.00	13.00	14.00	6.00	3.00	14.00
ADGRF3	0.00	1.00	0.00	0.00	0.00	0.00
ADGRF4	1.00	1.00	1.00	1.00	22.00	23.00
ADGRF5	40.00	37.00	26.00	26.00	13.00	47.00
ADGRG1	14.00	8.00	284.00	249.00	327.00	394.00
ADGRG2	85.00	63.00	124.00	101.00	148.00	160.00
ADGRG4	0.00	0.00	0.00	0.00	0.00	0.00
ADGRG6	37.00	39.00	47.00	24.00	19.00	23.00
ADGRG7	0.00	0.00	0.00	0.00	0.00	1.00
ADGRL2	400.00	339.00	156.00	176.00	129.00	213.00
ADGRL3	1.00	3.00	1.00	1.00	0.00	1.00
ADGRL4	0.00	0.00	3.00	0.00	0.00	0.00
ADGRV1	11.00	4.00	8.00	7.00	5.00	4.00
ADH4	0.00	0.00	0.00	0.00	1.00	3.00
ADH5	1604.00	1496.00	1801.00	1623.00	2245.00	1689.00
ADH6	0.00	0.00	0.00	0.00	1.00	0.00
ADHFE1	40.00	26.00	8.00	12.00	60.00	42.00
ADIF1	4.00	0.00	0.00	0.00	0.00	0.00
ADIPOQ	13.00	15.00	0.00	0.00	0.00	0.00
ADIPOR2	705.00	609.00	529.00	554.00	434.00	479.00
ADK	642.00	609.00	616.00	673.00	449.00	477.00
ADM	3077.00	2362.00	8880.00	11254.00	3854.00	10664.00
ADO	55.00	30.00	39.00	46.00	54.00	47.00
ADORA2B	307.00	234.00	266.00	309.00	168.00	174.00
ADORA3	0.00	0.00	0.00	0.00	0.00	0.00
ADPRH	983.00	871.00	997.00	966.00	1728.00	1320.00
ADPRM	33.00	34.00	42.00	25.00	49.00	57.00
ADRA1A	0.00	0.00	0.00	0.00	0.00	0.00
ADRA1B	104.00	67.00	21.00	30.00	24.00	34.00
ADRA1D	5.00	2.00	8.00	3.00	0.00	1.00
ADRA2B	0.00	0.00	0.00	0.00	0.00	0.00
ADRB2	46.00	18.00	48.00	35.00	30.00	44.00
ADSS2	1268.00	1206.00	1120.00	1079.00	1537.00	1446.00
ADTRP	156.00	132.00	176.00	108.00	404.00	397.00
AEBP1	31478.43	23697.16	14206.61	16952.15	11630.10	10578.85
AEBP2	165.00	146.00	115.00	108.00	120.00	136.00
AFAP1L1	0.00	1.00	0.00	1.00	0.00	0.00
AFAP1L2	97.00	78.00	31.00	34.00	34.00	29.00
AFF1	204.00	157.00	232.00	245.00	211.00	245.00
AFF3	3.00	3.00	5.00	2.00	0.00	5.00
AFG1L	135.00	95.00	149.00	203.00	216.00	246.00
AFG3L2	728.00	723.00	842.00	853.00	1041.00	943.00
AFM	0.00	0.00	0.00	0.00	0.00	0.00
AFP	0.00	0.00	0.00	0.00	0.00	0.00
AFTPH	530.00	490.00	313.00	325.00	449.00	545.00
AGA	173.00	166.00	153.00	168.00	232.00	244.00
AGAP3	938.00	659.00	736.00	922.00	891.00	840.00
AGBL2	2.00	2.00	2.00	7.00	9.00	5.00
AGBL3	9.00	11.00	5.00	2.00	11.00	3.00
AGBL5	216.00	195.00	246.00	264.00	329.00	306.00
AGER	5.00	6.00	1.00	1.00	3.00	0.00
AGFG1	1675.00	1611.00	2324.00	2260.00	2326.00	3185.00
AGFG2	579.00	429.00	576.00	568.00	804.00	435.00
AGL	370.00	352.00	364.00	320.00	380.00	486.00
AGPAT1	580.00	425.00	640.00	625.00	908.00	701.00
AGPS	540.50	453.75	621.96	545.91	638.82	779.33
AGRP	0.00	0.00	0.00	0.00	0.00	0.00
AGT	9.00	11.00	0.00	3.00	5.00	5.00
AGTR1	73.00	83.00	20.00	30.00	18.00	7.00
AGTR2	1.00	0.00	0.00	0.00	2.00	1.00
AGXT2	0.00	0.00	0.00	0.00	2.00	0.00
AHCTF1	837.00	742.00	1157.00	1032.00	1046.00	1535.00
AHCYL1	997.00	864.00	1172.00	1465.00	1330.00	1186.00
AHCYL2	235.00	200.00	148.00	133.00	161.00	165.00
AHDC1	540.00	332.00	160.00	197.00	251.00	142.00
AHI1	177.00	151.00	179.00	133.00	180.00	241.00
AHSG	0.00	0.00	0.00	0.00	0.00	0.00
AICDA	0.00	0.00	0.00	0.00	0.00	0.00
AIDA	606.00	665.00	612.00	549.00	720.00	698.00
AIF1	0.00	0.00	0.00	0.00	0.00	0.00
AIFM1	801.00	723.00	1049.00	956.00	1149.00	896.00
AIFM2	448.00	299.00	492.00	489.00	679.00	441.00
AIFM3	0.00	2.00	6.00	2.00	1.00	2.00
AIG1	353.00	281.00	240.00	276.00	298.00	255.00
AIMP1	1016.00	912.87	939.00	775.00	1240.97	1036.00
AIPL1	0.00	0.00	0.00	0.00	0.00	0.00
AK3	2757.00	2162.00	1515.00	1505.00	2210.00	2058.00
AK4	1296.00	1105.00	2960.00	3609.00	1714.00	3274.00
AK5	1.00	3.00	0.00	0.00	0.00	0.00
AK6	119.00	138.00	80.00	53.00	101.00	84.00
AKAIN1	0.00	0.00	0.00	0.00	0.00	0.00
AKAP1	1299.00	1093.00	1986.00	2187.00	1663.00	1736.00
AKAP10	365.00	317.00	342.00	361.00	410.00	567.00
AKAP11	484.00	469.00	453.00	439.00	390.00	630.00
AKAP12	1643.00	1576.00	2733.00	2492.00	2730.00	2977.00
AKAP3	9.00	4.00	7.00	9.00	18.00	24.00
AKAP5	101.00	78.00	115.00	109.00	53.00	73.00
AKAP6	68.00	69.00	83.00	119.00	65.00	132.00
AKAP7	48.00	72.00	67.00	61.00	41.00	46.00
AKAP9	670.00	536.00	585.00	573.00	611.00	886.00
AKIP1	91.00	68.00	81.00	121.00	191.00	125.00
AKIRIN2	304.00	274.00	321.00	408.00	389.00	502.00
AKR1A1	1099.00	866.00	1853.00	1912.00	2470.00	1929.00
AKR1B1	1144.00	969.00	2014.00	1918.00	2158.00	1560.00
AKR1B10	885.00	713.00	1492.00	2060.00	3431.00	2861.00
AKR7A3	35.00	36.00	33.00	39.00	36.00	25.00
AKR7L	412.65	314.87	379.83	435.24	371.00	292.91
AKT3	1271.00	1161.00	843.00	872.00	544.00	672.00
AKTIP	247.00	257.00	211.00	286.00	348.00	354.00
ALAS1	1216.00	980.00	899.00	1004.00	2301.00	1424.00
ALAS2	0.00	0.00	0.00	0.00	0.00	0.00
ALB	11.00	8.00	17.00	19.00	14.00	17.00
ALCAM	9.00	16.00	28.00	25.00	46.00	64.00
ALDH18A1	2146.00	1739.00	1555.00	1790.00	1415.00	1534.00
ALDH1A1	11.00	1.00	31.00	30.00	23.00	15.00
ALDH1A2	15.00	8.00	1.00	8.00	0.00	0.00
ALDH1L1	31.00	25.00	42.00	36.00	77.00	65.00
ALDH1L2	2043.00	1847.00	1043.00	959.00	994.00	727.00
ALDH2	2321.00	1839.00	1997.00	2023.00	2068.00	1764.00
ALDH4A1	552.00	374.00	866.00	692.00	693.00	563.00
ALDH5A1	161.00	97.00	154.00	181.00	267.00	201.00
ALDH6A1	850.00	759.00	559.00	748.00	754.00	705.00
ALDH7A1	1984.00	1560.00	1839.00	1862.00	2169.00	1857.00
ALDH8A1	0.00	0.00	0.00	0.00	2.00	0.00
ALDOA	22738.00	16160.00	33704.00	38167.00	31284.00	32472.00
ALDOB	54.00	13.00	42.00	60.00	129.00	83.00
ALDOC	588.00	448.00	396.00	665.00	593.00	793.00
ALG2	537.00	377.00	450.00	403.00	518.00	420.00
ALG3	502.75	431.94	815.95	716.91	715.99	499.80
ALG6	198.00	157.00	119.00	83.00	210.00	99.00
ALG8	320.00	319.00	547.00	588.00	653.00	407.00
ALK	0.00	0.00	0.00	1.00	0.00	2.00
ALKAL1	0.00	0.00	0.00	0.00	0.00	0.00
ALKBH1	176.00	117.00	157.00	170.00	198.00	220.00
ALKBH3	70.00	67.00	85.00	112.00	156.00	86.00
ALMS1	181.00	190.00	242.00	233.00	190.00	272.00
ALOX12	0.00	0.00	0.00	0.00	4.00	2.00
ALOX12B	0.00	0.00	0.00	0.00	6.00	0.00
ALOX15	0.00	0.00	0.00	0.00	0.00	0.00
ALOX15B	0.00	0.00	0.00	0.00	0.00	0.00
ALOX5	6.00	2.00	9.00	13.00	7.00	20.00
ALOXE3	22.00	13.00	53.00	34.00	115.00	96.00
ALPK1	263.00	259.00	245.00	209.00	239.00	170.00
ALPK2	78.00	68.00	170.00	107.00	168.00	179.00
ALPL	2.00	0.00	2.00	3.00	17.00	4.00
ALS2	357.00	339.00	334.00	280.00	352.00	325.00
ALS2CL	2.00	0.00	4.00	5.00	3.00	2.00
ALX1	0.00	0.00	0.00	0.00	0.00	0.00
ALX3	7.00	16.00	3.00	3.00	8.00	6.00
ALX4	0.00	0.00	0.00	0.00	3.00	1.00
AMBN	0.00	0.00	0.00	0.00	0.00	0.00
AMBRA1	791.00	616.00	733.00	864.00	675.00	840.00
AMDHD1	0.00	0.00	0.00	0.00	0.00	0.00
AMER1	55.00	60.00	46.00	38.00	52.00	72.00
AMER2	0.00	0.00	0.00	0.00	0.00	0.00
AMFR	3114.00	2433.00	3290.00	3315.00	3352.00	3048.00
AMHR2	4.00	0.00	6.00	8.00	12.00	14.00
AMIGO1	17.00	3.00	12.00	20.00	34.00	18.00
AMIGO3	77.00	52.00	23.00	25.00	34.00	23.00
AMMECR1	186.00	109.00	200.00	183.00	109.00	123.00
AMMECR1L	801.00	611.00	585.00	526.00	496.00	396.00
AMN1	99.00	93.00	75.00	82.00	234.00	241.00
AMOT	22.00	12.00	3.00	17.00	29.00	26.00
AMOTL1	337.00	271.00	309.00	318.00	385.00	396.00
AMOTL2	5405.00	4485.00	2392.00	3105.00	1630.00	1634.00
AMPD1	0.00	1.00	0.00	0.00	0.00	1.00
AMPD2	1047.00	801.00	716.00	616.00	805.00	574.00
AMPD3	1262.00	1014.00	1193.00	1360.00	921.00	1190.00
AMPH	1.00	1.00	8.00	8.00	10.00	4.00
AMT	300.00	201.00	234.00	298.00	369.00	290.00
AMTN	0.00	0.00	0.00	0.00	0.00	0.00
AMZ2	508.00	426.00	500.00	580.00	655.00	628.00
ANAPC1	1246.00	1019.00	2382.00	2299.00	2094.00	2155.00
ANAPC10	32.00	40.00	56.00	62.00	80.00	96.00
ANAPC16	263.00	180.00	240.00	278.00	270.00	298.00
ANAPC4	839.00	778.00	1069.00	1049.00	1038.00	943.00
ANAPC5	2481.00	2100.00	3418.00	3936.00	3931.00	3798.00
ANAPC7	967.00	860.00	882.00	829.00	1032.00	830.00
ANGEL1	204.00	143.00	139.00	116.00	174.00	93.00
ANGEL2	230.00	252.00	204.00	195.00	212.00	175.00
ANGPT1	43.00	31.00	27.00	45.00	16.00	16.00
ANGPT4	1452.00	1154.00	6154.00	9878.00	3516.00	6838.00
ANGPTL1	4.00	2.00	10.00	10.00	7.00	5.00
ANGPTL3	0.00	0.00	0.00	0.00	0.00	0.00
ANGPTL5	0.00	0.00	0.00	0.00	0.00	0.00
ANK2	410.00	286.00	395.00	517.00	388.00	517.00
ANK3	170.00	134.00	277.00	214.00	373.00	415.00
ANKAR	1.00	0.00	0.00	0.00	4.00	0.00
ANKDD1A	8.00	3.00	1.00	9.00	0.00	0.00
ANKEF1	0.00	0.00	0.00	0.00	0.00	0.00
ANKFN1	1.00	0.00	1.00	0.00	7.00	6.00
ANKFY1	1245.00	958.00	1518.00	1535.00	1353.00	1561.00
ANKH	4232.00	3376.00	1504.00	1551.00	618.00	634.00
ANKHD1	965.00	949.00	775.00	711.00	980.00	1027.00
ANKIB1	677.00	640.00	667.00	558.00	601.00	517.00
ANKRD1	2309.00	2523.00	3905.00	3504.00	534.00	697.00
ANKRD12	395.00	377.00	498.00	529.00	529.00	898.00
ANKRD13B	68.00	46.00	39.00	39.00	75.00	30.00
ANKRD13C	1182.00	1222.00	688.00	709.00	725.00	790.00
ANKRD17	2691.00	2398.00	2091.00	1779.00	1968.00	2103.00
ANKRD2	0.00	0.00	1.00	0.00	0.00	1.00
ANKRD22	0.00	0.00	0.00	0.00	0.00	1.00
ANKRD23	9.00	17.00	6.00	3.00	20.00	5.00
ANKRD26	75.00	79.00	125.00	56.00	102.00	123.00
ANKRD28	469.00	345.00	412.00	355.00	638.00	455.00
ANKRD29	147.00	80.00	150.00	206.00	228.00	215.00
ANKRD33	0.00	0.00	0.00	0.00	1.00	0.00
ANKRD33B	0.00	0.00	1.00	0.00	12.00	29.00
ANKRD34A	22.00	12.00	15.00	14.00	22.00	14.00
ANKRD35	239.00	188.00	118.00	133.00	164.00	108.00
ANKRD37	34.00	27.00	95.00	125.00	120.00	310.00
ANKRD39	57.00	40.00	50.00	66.00	72.00	48.00
ANKRD40	685.00	600.00	686.00	766.00	760.00	705.00
ANKRD42	123.00	86.00	62.00	40.00	121.00	67.00
ANKRD44	63.00	52.00	21.00	39.00	24.00	43.00
ANKRD46	160.00	140.00	77.00	123.00	153.00	118.00
ANKRD49	57.00	54.00	74.00	42.00	74.00	69.00
ANKRD50	1131.00	924.00	502.00	627.00	594.00	618.00
ANKRD52	486.00	364.00	372.00	297.00	453.00	266.00
ANKRD53	0.00	0.00	0.00	0.00	0.00	0.00
ANKRD55	9.00	12.00	6.00	6.00	7.00	3.00
ANKRD6	0.00	0.00	0.00	0.00	0.00	0.00
ANKRD66	0.00	0.00	0.00	0.00	0.00	2.00
ANKS1A	666.00	543.00	744.00	886.00	704.00	796.00
ANKS1B	1.00	3.00	0.00	0.00	0.00	3.00
ANKS4B	2.00	2.00	0.00	0.00	1.00	1.00
ANKS6	486.00	344.00	503.00	500.00	427.00	397.00
ANKUB1	0.00	0.00	1.00	0.00	9.00	11.00
ANKZF1	183.00	144.00	201.00	229.00	337.00	252.00
ANLN	320.00	270.00	1420.00	1646.00	1332.00	1364.00
ANO2	0.00	0.00	5.00	4.00	11.00	9.00
ANO3	0.00	0.00	0.00	0.00	0.00	0.00
ANO4	1.00	0.00	2.00	0.00	0.00	0.00
ANO5	11.00	14.00	18.00	8.00	11.00	20.00
ANO6	1690.00	1317.00	3437.00	3203.00	4498.00	3981.00
ANP32B	1117.00	1093.00	1849.00	1614.00	1819.00	1569.00
ANTXR1	954.00	778.00	538.00	611.00	369.00	365.00
ANTXR2	1675.00	1542.00	1780.00	1729.00	3004.00	2999.00
ANXA1	7564.00	6256.00	8423.00	8358.00	13232.00	11356.00
ANXA13	0.00	0.00	0.00	0.00	0.00	1.00
ANXA3	1030.00	938.00	1832.00	1656.00	2644.00	2181.00
ANXA4	808.00	746.00	1284.00	1432.00	2127.00	1657.00
ANXA5	7924.00	7145.00	6923.00	7860.00	10132.00	8964.00
ANXA6	12822.00	10564.00	14612.00	15297.00	15023.00	13750.00
ANXA7	2347.00	1973.00	1973.00	2245.00	2543.00	2513.00
ANXA8	841.00	706.00	2763.00	4559.00	2483.00	3491.00
ANXA9	1.00	0.00	0.00	2.00	0.00	4.00
AOAH	64.00	53.00	49.00	50.00	20.00	9.00
AOC2	18.00	15.56	4.00	7.00	4.07	15.65
AOC3	49.00	40.44	16.00	18.00	55.93	81.35
AOPEP	232.00	183.00	279.00	291.00	408.00	271.00
AOX1	629.00	523.00	560.00	741.00	951.00	1008.00
AP1AR	83.00	91.00	111.00	123.00	190.00	231.00
AP1G1	1219.00	1049.00	1340.00	1063.00	1688.00	1539.00
AP1G2	5.00	7.00	14.00	4.00	3.00	0.00
AP1S2	209.00	206.00	173.00	149.00	252.00	254.00
AP1S3	5.00	1.00	8.00	7.00	15.00	14.00
AP2B1	2710.00	2329.00	3081.00	3552.00	3259.00	3744.00
AP2M1	7296.92	6099.90	6197.91	6671.85	5743.92	4741.92
AP3M1	611.00	642.00	486.00	516.00	960.00	802.00
AP4B1	82.00	67.00	133.00	123.00	136.00	125.00
AP4E1	362.00	338.00	293.00	214.00	222.00	300.00
AP4S1	65.00	69.00	81.00	51.00	83.00	66.00
AP5M1	294.00	317.00	248.00	251.00	264.00	256.00
AP5S1	65.00	40.00	51.00	57.00	63.00	43.00
APAF1	255.00	220.00	257.00	298.00	225.00	273.00
APBA2	19.00	15.00	14.00	15.00	16.00	9.00
APBB1	876.00	710.00	613.00	721.00	889.00	801.00
APBB2	882.00	729.00	661.00	915.00	753.00	782.00
APBB3	42.00	22.00	27.00	32.00	46.00	28.00
APCDD1	1.00	3.00	4.00	2.00	17.00	14.00
APCS	0.00	0.00	0.00	0.00	0.00	0.00
APEH	1722.00	1250.00	2031.00	2195.00	2624.00	1924.00
APEX1	915.00	808.00	1513.00	1459.00	1939.00	1554.00
APH1A	468.00	312.00	548.00	542.00	666.00	562.00
APH1B	47.00	39.00	30.00	32.00	45.00	53.00
API5	967.00	987.00	1000.00	938.00	1242.00	1502.00
APIP	186.00	175.00	187.00	207.00	220.00	217.00
APLF	650.96	572.00	333.00	266.00	593.77	453.00
APLN	0.00	0.00	9.00	11.00	2.00	2.00
APLNR	1.00	0.00	0.00	0.00	0.00	1.00
APLP2	3358.00	2789.00	2669.00	2896.00	3260.00	2477.00
APOA1	0.00	2.00	0.00	0.00	0.00	0.00
APOA1BP	601.00	490.00	562.00	701.00	719.00	545.00
APOA2	0.00	0.00	0.00	0.00	0.00	0.00
APOA4	0.00	0.00	3.00	0.00	0.00	0.00
APOA5	0.00	0.00	0.00	0.00	0.00	0.00
APOB	30.00	32.00	19.00	24.00	22.00	46.00
APOBEC1	0.00	0.00	0.00	0.00	0.00	0.00
APOBEC2	1.00	0.00	0.00	0.00	0.00	0.00
APOD	71.00	60.00	25.00	36.00	102.00	118.00
APOF	0.00	0.00	0.00	0.00	0.00	0.00
APOLD1	0.00	1.00	6.00	1.00	12.00	16.00
APOM	5.00	1.00	3.00	4.00	2.00	6.00
APOOL	151.67	133.59	174.29	145.00	194.36	156.00
APP	23902.00	20307.00	19630.00	20794.00	20677.00	19621.00
APPBP2	655.00	584.00	516.00	526.00	493.00	652.00
APPL1	1229.00	1137.00	1129.00	1047.00	782.00	1249.00
APPL2	310.00	318.00	286.00	345.00	321.00	343.00
APTX	184.00	161.00	225.00	212.00	339.00	203.00
AQP10	0.00	0.00	0.00	0.00	0.00	0.00
AQP11	5.00	9.00	5.00	3.00	8.00	13.00
AQP2	1.00	2.00	2.00	3.00	1.00	0.00
AQP3	2.00	3.00	18.00	6.00	65.00	34.00
AQP4	130.00	111.00	8.00	17.00	1.00	0.00
AQP6	0.00	0.00	0.00	0.00	0.00	0.00
AQP8	1.00	0.00	0.00	0.00	1.00	1.00
AQP9	0.00	0.00	0.00	0.00	0.00	0.00
AQR	692.00	737.00	858.00	784.00	928.00	1308.00
AR	123.00	68.00	92.00	83.00	101.00	149.00
ARAF	740.00	508.00	1035.00	1127.00	896.00	833.00
ARAP2	230.00	254.00	263.00	306.00	169.00	288.00
ARAP3	190.00	122.00	325.00	289.00	132.00	146.00
AREG	0.00	0.00	5.00	1.00	3.00	7.00
AREL1	471.00	427.00	368.00	328.00	500.00	346.00
ARF3	2888.00	2002.00	2025.00	1967.00	2286.00	1574.00
ARF5	181.00	146.00	95.00	93.00	121.00	123.00
ARF6	662.00	438.00	549.00	627.00	648.00	475.00
ARFGEF1	608.00	622.00	501.00	445.00	514.00	603.00
ARFGEF3	219.00	159.00	342.00	412.00	266.00	408.00
ARFIP1	640.00	700.00	365.00	395.00	634.00	724.00
ARFIP2	780.00	609.00	506.00	632.00	644.00	620.00
ARG1	11.00	5.00	3.00	3.00	6.00	8.00
ARG2	388.00	317.00	120.00	250.00	191.00	285.00
ARHGAP1	1994.00	1356.00	2151.00	2660.00	1628.00	1892.00
ARHGAP10	545.00	540.00	653.00	663.00	707.00	737.00
ARHGAP12	615.00	521.00	319.00	313.00	492.00	523.00
ARHGAP15	0.00	0.00	0.00	0.00	0.00	0.00
ARHGAP17	1172.00	1054.00	796.00	909.00	977.00	881.00
ARHGAP18	532.00	516.00	985.00	714.00	1169.00	1070.00
ARHGAP19	79.00	68.00	271.00	250.00	181.00	232.00
ARHGAP20	89.00	63.00	95.00	144.00	15.00	78.00
ARHGAP21	622.00	519.00	391.00	465.00	423.00	537.00
ARHGAP23	533.00	386.00	419.00	471.00	419.00	345.00
ARHGAP24	1053.00	850.00	561.00	573.00	531.00	614.00
ARHGAP25	1.00	0.00	1.00	1.00	1.00	0.00
ARHGAP26	10.00	3.00	8.00	14.00	16.00	35.00
ARHGAP27	179.00	123.00	160.00	186.00	162.00	205.00
ARHGAP28	32.00	34.00	30.00	25.00	61.00	77.00
ARHGAP29	1059.00	983.00	1034.00	1251.00	1542.00	2261.00
ARHGAP30	2.00	0.00	0.00	0.00	1.00	2.00
ARHGAP31	333.00	254.00	345.00	330.00	569.00	713.00
ARHGAP32	314.00	258.00	311.00	308.00	254.00	328.00
ARHGAP36	0.00	0.00	0.00	1.00	0.00	0.00
ARHGAP42	351.00	328.00	384.00	372.00	584.00	711.00
ARHGAP44	36.00	30.00	16.00	17.00	29.00	35.00
ARHGAP5	1030.00	894.00	1429.00	1373.00	965.00	1687.00
ARHGDIB	522.00	430.00	814.00	672.00	1561.00	1227.00
ARHGEF11	1170.00	959.00	720.00	716.00	965.00	865.00
ARHGEF12	1962.00	1814.00	1206.00	1112.00	1455.00	1616.00
ARHGEF15	0.00	2.00	0.00	0.00	0.00	0.00
ARHGEF17	2259.00	1707.00	1509.00	1366.00	1079.00	877.00
ARHGEF2	2171.00	1663.00	1128.00	1446.00	1512.00	1494.00
ARHGEF26	105.00	73.00	260.00	292.00	144.00	272.00
ARHGEF3	48.00	42.00	61.00	77.00	169.00	298.00
ARHGEF33	1.00	0.00	3.00	4.00	0.00	2.00
ARHGEF37	1.00	4.00	8.00	8.00	25.00	31.00
ARHGEF38	0.00	0.00	0.00	0.00	0.00	0.00
ARHGEF39	31.00	20.00	188.00	176.00	160.00	98.00
ARHGEF40	4976.00	3790.00	3256.00	3829.00	1207.00	886.00
ARHGEF5	175.00	148.00	199.00	276.00	284.00	396.00
ARHGEF6	1170.00	951.00	633.00	532.00	619.00	573.00
ARID1A	1234.00	949.00	1041.00	1082.00	978.00	913.00
ARID1B	1348.00	1032.00	1153.00	1124.00	917.00	1251.00
ARID2	1441.00	1185.00	1043.00	847.00	936.00	954.00
ARID3C	0.00	0.00	1.00	0.00	0.00	0.00
ARID4A	315.00	274.00	298.00	368.00	279.00	395.00
ARID4B	342.00	358.00	313.00	257.00	261.00	272.00
ARID5A	166.00	129.00	47.00	35.00	28.00	35.00
ARID5B	2937.00	2447.00	1841.00	1858.00	1022.00	1452.00
ARIH1	568.00	548.00	586.00	565.00	742.00	807.00
ARIH2	771.00	663.00	758.00	635.00	711.00	548.00
ARL13B	127.00	120.00	232.00	195.00	150.00	145.00
ARL14	0.00	0.00	0.00	0.00	0.00	0.00
ARL14EP	337.00	401.00	186.00	133.00	278.00	279.00
ARL15	145.00	82.00	61.00	87.00	108.00	121.00
ARL2BP	559.00	456.00	625.00	614.00	782.00	494.00
ARL3	431.00	387.00	503.00	519.00	543.00	437.00
ARL4D	7.00	10.00	5.00	10.00	19.00	19.00
ARL5A	290.00	277.00	301.93	226.00	356.88	279.00
ARL5B	114.00	107.00	132.00	206.00	131.00	501.00
ARL6	50.00	38.00	34.00	41.00	44.00	83.00
ARL6IP1	695.00	640.00	1365.00	1590.00	2193.00	1499.00
ARL6IP5	2152.00	1621.00	1840.00	1827.00	2624.00	2324.00
ARL6IP6	194.00	130.00	283.00	284.00	250.00	301.00
ARL8A	37.00	30.00	33.00	51.00	56.00	62.00
ARMC1	496.00	518.00	430.00	394.00	455.00	545.00
ARMC10	54.00	55.00	47.00	30.00	107.00	27.00
ARMC12	15.00	14.00	15.00	9.00	10.00	1.00
ARMC2	47.00	30.00	11.00	22.00	29.00	29.00
ARMC8	338.00	306.00	301.00	228.00	322.00	347.00
ARMC9	313.37	225.96	233.82	262.03	420.34	275.71
ARMCX1	207.00	184.00	373.00	449.00	463.00	593.00
ARMCX2	80.00	85.00	69.00	121.00	254.00	160.00
ARMCX3	387.00	367.00	225.00	228.00	338.00	355.00
ARMCX4	200.00	187.00	197.00	173.00	249.00	200.00
ARMCX5	58.00	55.00	33.00	35.00	31.00	50.00
ARMCX6	47.00	49.00	49.00	64.00	82.00	94.00
ARMH1	12.00	5.00	1.00	0.00	1.00	4.00
ARMH2	1.00	0.00	0.00	0.00	0.00	0.00
ARMH3	316.00	289.00	321.00	330.00	353.00	381.00
ARMH4	15.00	18.00	7.00	10.00	32.00	37.00
ARMT1	395.00	342.00	268.00	243.00	332.00	296.00
ARNT	1068.00	733.00	742.00	927.00	619.00	768.00
ARNTL	276.00	197.00	155.00	188.00	198.00	203.00
ARNTL2	176.00	200.00	934.00	825.00	1224.00	1090.00
ARPC2	5159.00	4180.00	6326.00	6108.00	6199.00	5241.00
ARPC3	2759.00	2853.00	4260.00	4711.00	4419.00	3601.00
ARPP21	1.00	0.00	0.00	1.00	2.00	0.00
ARR3	1.00	0.00	0.00	0.00	0.00	0.00
ARRB1	154.00	98.00	194.00	239.00	127.00	175.00
ARRDC3	482.00	442.00	1062.00	1094.00	406.00	1350.00
ARSG	3.00	1.00	4.00	2.00	9.00	3.00
ARSI	77.00	79.00	979.00	1168.00	302.00	703.00
ARSK	74.00	64.00	120.00	124.00	227.00	147.00
ART3	4.00	0.00	0.00	0.00	0.00	0.00
ART4	22.00	26.00	3.00	9.00	4.00	1.00
ART5	4.00	7.00	1.00	0.00	3.00	4.00
ARTN	2.00	0.00	0.00	0.00	0.00	0.00
ARV1	193.00	206.00	217.00	265.00	265.00	226.00
ARX	0.00	0.00	0.00	0.00	0.00	0.00
AS3MT	148.00	109.00	118.00	108.00	102.00	121.00
ASAH1	1271.00	1205.00	1003.00	1291.00	1973.00	1903.00
ASAP1	1019.00	980.00	959.00	990.00	1474.00	1576.00
ASAP3	213.00	169.00	61.00	93.00	114.00	79.00
ASB10	0.00	0.00	0.00	0.00	0.00	4.00
ASB11	0.00	0.00	0.00	0.00	4.00	2.00
ASB12	0.00	0.00	0.00	0.00	0.00	0.00
ASB14	0.00	0.00	0.00	0.00	0.00	1.00
ASB15	0.00	0.00	0.00	0.00	0.00	0.00
ASB16	0.00	0.00	0.00	0.00	1.00	0.00
ASB17	0.00	0.00	0.00	0.00	0.00	0.00
ASB2	2.00	0.00	3.00	10.00	15.00	8.00
ASB3	121.00	132.00	99.00	111.00	157.00	204.00
ASB4	0.00	0.00	1.00	0.00	0.00	0.00
ASB5	7.00	5.00	9.00	11.00	27.00	10.00
ASB9	0.00	0.00	1.00	0.00	0.00	0.00
ASCC1	246.00	172.00	255.00	239.00	261.00	294.00
ASCC3	964.00	791.00	745.00	813.00	718.00	999.00
ASCL3	0.00	0.00	0.00	0.00	0.00	0.00
ASDURF	1.19	1.11	7.39	26.25	5.00	9.00
ASF1A	65.00	82.00	41.00	36.00	97.00	52.00
ASGR1	210.00	200.00	187.00	179.00	410.00	400.00
ASGR2	0.00	0.00	0.00	0.00	0.00	0.00
ASH1L	1051.00	1073.00	999.00	1029.00	875.00	1282.00
ASIC1	2.00	2.00	3.00	8.00	2.00	5.00
ASIC2	0.00	0.00	1.00	0.00	0.00	0.00
ASIC3	0.00	3.00	0.00	0.00	1.00	0.00
ASIC4	0.00	0.00	0.00	0.00	0.00	0.00
ASIC5	0.00	0.00	0.00	0.00	0.00	0.00
ASNS	842.00	614.00	883.00	791.00	908.00	590.00
ASPA	11.00	12.00	22.00	18.00	124.00	88.00
ASPN	7648.00	7048.00	3423.00	2033.00	1014.00	736.00
ASPRV1	0.00	0.00	0.00	0.00	0.00	0.00
ASTE1	90.00	73.00	85.00	70.00	90.00	72.00
ASTN1	0.00	4.00	4.00	2.00	9.00	7.00
ASXL1	932.00	848.00	988.00	982.00	824.00	703.00
ASXL2	538.00	406.00	470.00	506.00	615.00	838.00
ASXL3	29.00	26.00	20.00	30.00	14.00	35.00
ASZ1	0.00	0.00	0.00	1.00	1.00	7.00
ATAD1	361.00	296.00	356.00	271.00	323.00	402.00
ATAD2B	101.00	113.00	96.00	79.00	68.00	141.00
ATAD5	60.00	46.00	127.00	91.00	134.00	134.00
ATAT1	205.00	171.00	162.00	123.00	201.00	141.00
ATE1	827.00	662.00	748.00	681.00	776.00	890.00
ATF1	441.00	442.00	408.00	479.00	422.00	465.00
ATF2	553.00	487.00	456.00	500.00	454.00	692.00
ATF3	95.00	62.00	90.00	78.00	172.00	370.00
ATF6	1364.00	1315.00	1575.00	2030.00	1879.00	2145.00
ATF6B	352.00	300.00	496.00	516.00	440.00	401.00
ATF7	461.00	367.00	421.00	454.00	269.00	356.00
ATF7IP	456.00	400.00	475.00	370.00	497.00	581.00
ATF7IP2	1.00	6.00	11.00	15.00	27.00	24.00
ATG101	124.00	81.00	121.00	107.00	128.00	71.00
ATG13	630.00	479.00	309.00	351.00	379.00	349.00
ATG14	107.00	73.00	57.00	85.00	131.00	147.00
ATG16L2	135.00	104.00	125.00	102.00	179.00	108.00
ATG3	614.00	479.00	556.00	516.00	788.00	836.00
ATG4A	1425.00	1356.00	811.00	771.00	1706.00	1564.00
ATG4C	113.00	124.00	82.00	58.00	78.00	69.00
ATG5	487.00	428.00	354.00	447.00	440.00	516.00
ATG7	244.60	173.39	322.23	351.77	318.52	310.91
ATG9A	869.00	618.00	921.00	924.00	831.00	723.00
ATG9B	2.00	3.00	3.00	8.00	1.00	6.00
ATIC	1144.00	983.00	2017.00	1923.00	2109.00	2070.00
ATL1	73.42	57.91	62.55	86.71	85.11	61.22
ATL2	320.00	283.00	271.00	249.00	278.00	328.00
ATM	308.00	306.00	336.00	255.00	389.00	445.00
ATMIN	1268.00	1061.00	870.00	1020.00	1026.00	1164.00
ATN1	2653.00	2021.00	2108.00	2073.00	1620.00	1474.00
ATOH1	0.00	0.00	0.00	0.00	1.00	0.00
ATOH7	0.00	0.00	0.00	0.00	0.00	3.00
ATOH8	43.00	28.00	30.00	44.00	41.00	23.00
ATOX1	63423.06	52378.47	24027.23	29474.66	11657.42	7910.99
ATP10A	784.00	642.00	945.00	772.00	713.00	494.00
ATP10B	3.00	2.00	0.00	0.00	1.00	0.00
ATP10D	126.00	134.00	67.00	68.00	106.00	79.00
ATP11B	3126.00	2963.00	1494.00	1445.00	1139.00	1199.00
ATP12A	0.00	0.00	0.00	0.00	0.00	0.00
ATP13A3	379.00	387.00	518.00	463.00	742.00	834.00
ATP1A1	6658.00	5176.00	9012.00	9170.00	7085.00	6793.00
ATP1A2	0.00	0.00	0.00	1.00	0.00	7.00
ATP1A4	0.00	0.00	2.00	0.00	3.00	0.00
ATP1B1	173.00	162.00	248.00	172.00	133.00	133.00
ATP1B3	1098.00	1011.00	1396.00	1157.00	1531.00	868.00
ATP1B4	0.00	0.00	0.00	0.00	0.00	0.00
ATP2A1	4.00	3.00	2.00	1.00	3.00	3.00
ATP2A2	8193.00	6947.00	10137.00	9384.00	8311.00	8130.00
ATP2A3	15.00	7.00	20.00	21.00	70.00	62.00
ATP2B1	768.00	682.00	661.00	469.00	699.00	631.00
ATP2C1	805.00	703.00	757.00	665.00	844.00	972.00
ATP5F1A	12119.00	10089.00	13913.00	13566.00	13419.00	11176.00
ATP5F1B	13209.00	10144.00	19955.00	19154.00	17405.00	14138.00
ATP5F1C	2913.00	2806.00	3000.00	2809.00	3376.00	2804.00
ATP5MC1	638.00	491.00	1009.00	1057.00	1082.00	733.00
ATP5MC3	1047.00	958.00	1677.00	1613.00	1684.00	1122.00
ATP6AP2	2601.00	2266.00	2933.00	3331.00	4954.00	4435.00
ATP6V0A1	788.00	666.00	1038.00	1134.00	1527.00	1361.00
ATP6V0B	1129.00	942.00	1473.00	1736.00	2296.00	2097.00
ATP6V0D1	3293.00	2550.00	2535.00	2908.00	3397.00	3146.00
ATP6V0D2	5.00	2.00	22.00	59.00	150.00	252.00
ATP6V0E1	595.00	514.00	582.00	604.00	828.00	716.00
ATP6V1A	499.00	449.00	494.00	514.00	665.00	637.00
ATP6V1B1	0.00	0.00	0.00	0.00	0.00	0.00
ATP6V1B2	2232.00	1698.00	1967.00	1889.00	2558.00	2142.00
ATP6V1C1	695.00	666.00	818.00	775.00	1192.00	1308.00
ATP6V1D	1477.00	1427.00	1144.00	1329.00	2287.00	2212.00
ATP6V1E2	0.00	0.00	0.00	0.00	0.00	0.00
ATP6V1FNB	0.00	1.00	0.00	0.00	0.00	0.00
ATP6V1G2	4.00	4.00	0.00	0.00	0.00	0.00
ATP6V1G3	0.00	0.00	0.00	0.00	0.00	0.00
ATP6V1H	1154.00	1232.00	820.00	1079.00	1589.00	1698.00
ATP7A	391.00	337.00	338.00	296.00	289.00	390.00
ATP8A1	75.00	71.00	109.00	157.00	84.00	166.00
ATP8A2	0.00	1.00	0.00	3.00	1.00	4.00
ATP8B1	2124.00	1904.00	3774.00	3913.00	2769.00	4557.00
ATP8B4	313.00	223.00	79.00	88.00	37.00	72.00
ATPAF1	186.00	155.00	245.00	193.00	259.00	227.00
ATPSCKMT	37.00	28.00	38.00	62.00	55.00	43.00
ATR	268.00	206.00	471.00	415.00	469.00	474.00
ATRAID	812.41	539.94	902.54	999.08	934.08	744.08
ATRIP	182.00	142.00	207.00	160.00	281.00	259.00
ATRN	776.00	703.00	748.00	863.00	930.00	1101.00
ATRNL1	539.00	446.00	165.00	226.00	324.00	344.00
ATRX	695.00	777.00	840.00	721.00	759.00	900.00
ATXN1L	197.00	124.00	152.00	185.00	173.00	223.00
ATXN2	1330.00	1079.00	988.00	1102.00	943.00	1242.00
ATXN2L	2493.00	1884.00	2909.00	2908.00	2447.00	2601.00
ATXN7	246.00	158.00	230.00	244.00	148.00	337.00
ATXN7L1	81.00	64.00	121.00	143.00	99.00	154.00
ATXN7L2	44.00	22.00	40.00	43.00	26.00	27.00
ATXN7L3	280.00	228.00	149.00	157.00	163.00	95.00
AUH	339.00	277.00	253.00	248.00	279.00	293.00
AUNIP	15.00	12.00	40.29	32.00	54.00	29.00
AUP1	1725.94	1327.61	2418.58	2555.78	2643.66	2172.00
AURKB	117.00	67.00	352.00	374.00	323.00	148.00
AUTS2	1206.00	943.00	879.00	891.00	447.00	532.00
AVL9	367.00	376.00	218.00	268.00	353.00	380.00
AVPI1	1746.00	1304.00	2098.00	1758.00	4379.00	2147.00
AVPR1A	0.00	0.00	1.00	0.00	0.00	5.00
AVPR1B	0.00	0.00	0.00	0.00	1.00	0.00
AWAT1	0.00	0.00	0.00	0.00	0.00	0.00
AWAT2	0.00	0.00	0.00	3.00	1.00	10.00
AXDND1	0.00	0.00	0.00	0.00	0.00	0.00
AXIN2	105.00	86.00	78.00	105.00	97.00	56.00
AZIN1	971.00	973.00	1089.00	993.00	1145.00	1089.00
B2M	5069.00	4355.00	2943.00	3274.00	6374.00	5782.00
B3GALNT2	369.00	328.00	328.00	425.00	330.00	291.00
B3GALT1	2.00	3.00	8.00	7.00	2.00	7.00
B3GALT2	0.00	0.00	0.00	0.00	0.00	0.00
B3GALT4	154.00	128.00	164.00	203.00	281.00	168.00
B3GAT2	0.00	0.00	0.00	0.00	1.00	0.00
B3GNT2	465.00	406.00	341.00	370.00	192.00	182.00
B3GNT5	59.00	43.00	35.00	17.00	42.00	27.00
B3GNT6	0.00	0.00	0.00	0.00	0.00	0.00
B3GNT7	2.00	1.00	0.00	0.00	2.00	2.00
B4GALNT2	0.00	0.00	0.00	0.00	0.00	0.00
B4GALNT3	10.00	1.00	2.00	6.00	19.00	11.00
B4GALT2	505.00	330.00	376.00	409.00	320.00	222.00
B4GALT3	620.00	518.00	470.00	485.00	663.00	519.00
B4GALT4	206.00	168.00	212.00	273.00	261.00	285.00
B4GALT6	29.00	19.00	30.00	24.00	75.00	92.00
B4GALT7	259.00	200.00	301.00	308.00	317.00	231.00
BABAM2	746.00	600.00	532.00	629.00	614.00	626.00
BACE1	756.00	672.00	622.00	518.00	814.00	518.00
BACH1	854.00	850.00	694.00	873.00	590.00	1159.00
BACH2	2.00	3.00	10.00	14.00	1.00	9.00
BAG3	2006.00	1650.00	1236.00	1232.00	1940.00	1744.00
BAG6	3362.00	2705.00	5204.00	5663.00	4282.00	4593.00
BAHD1	572.00	484.00	465.00	475.00	704.00	563.00
BAK1	665.00	609.00	519.00	447.00	745.00	358.00
BANF2	0.00	2.00	0.00	1.00	1.00	0.00
BANK1	1.00	2.00	0.00	0.00	5.00	0.00
BAP1	1608.00	1183.00	1626.00	1624.00	1550.00	1398.00
BARD1	108.00	113.00	369.00	357.00	266.00	325.00
BARHL2	0.00	0.00	0.00	0.00	0.00	0.00
BARX1	4.00	1.00	3.00	11.00	11.00	5.00
BARX2	0.00	0.00	0.00	0.00	0.00	0.00
BASP1	306.00	234.00	317.00	326.00	287.00	346.00
BATF	0.00	0.00	0.00	0.00	0.00	0.00
BAZ1A	662.80	534.77	601.27	538.76	554.83	606.02
BAZ2A	1136.00	891.00	839.00	791.00	1135.00	1153.00
BAZ2B	112.00	103.00	123.00	100.00	102.00	187.00
BBOF1	3.00	3.00	2.00	5.00	5.00	6.00
BBOX1	22.00	16.00	15.00	11.00	3.00	8.00
BBS10	36.00	35.00	75.00	62.00	148.00	172.00
BBS12	48.00	32.00	50.00	47.00	69.00	49.00
BBS2	560.00	469.00	693.00	827.00	902.00	860.00
BBS5	148.00	140.00	119.00	149.00	199.00	196.00
BBS7	91.00	79.00	67.00	82.00	56.00	90.00
BBS9	238.00	244.00	256.00	259.00	269.00	241.00
BBX	561.00	543.00	441.00	520.00	563.00	772.00
BCAN	6.00	1.00	1.00	3.00	2.00	4.00
BCAR1	2406.00	1709.00	2477.00	2988.00	1259.00	1461.00
BCAR3	89.00	53.00	51.00	62.00	48.00	39.00
BCAS2	567.00	510.00	428.00	383.00	752.00	662.00
BCAS3	355.00	290.00	313.00	386.00	329.00	434.00
BCAT1	0.00	0.00	8.00	4.00	5.00	13.00
BCDIN3D	77.00	61.00	47.00	55.00	105.00	66.00
BCHE	2.00	1.00	0.00	1.00	8.00	1.00
BCKDHB	332.00	265.00	335.00	388.00	498.00	438.00
BCL10	246.00	237.00	199.00	248.00	300.00	309.00
BCL11A	0.00	0.00	1.00	0.00	0.00	1.00
BCL2L1	746.00	743.00	1392.00	1282.00	1837.00	1737.00
BCL2L10	2.00	0.00	0.00	1.00	2.00	1.00
BCL2L11	122.00	135.00	67.00	63.00	91.00	38.00
BCL2L14	0.00	0.00	0.00	0.00	0.00	0.00
BCL2L15	0.00	0.00	0.00	0.00	0.00	0.00
BCL2L2	97.00	65.00	90.00	72.00	67.00	82.00
BCL6	1849.00	1344.00	1383.00	1783.00	791.00	1672.00
BCL9	784.00	690.00	756.00	927.00	630.00	785.00
BCLAF1	1239.00	1276.00	2130.00	1299.00	1609.00	1623.00
BCLAF3	97.00	79.00	59.00	48.00	77.00	89.00
BCO1	0.00	0.00	0.00	0.00	4.00	0.00
BCO2	1116.00	882.00	1231.00	1218.00	2751.00	2446.00
BCOR	399.00	323.00	439.00	426.00	268.00	437.00
BCORL1	345.00	290.00	172.00	187.00	210.00	148.00
BCS1L	273.00	178.00	493.00	508.00	486.00	395.00
BDH1	519.00	391.00	898.00	843.00	592.00	474.00
BDH2	328.00	283.00	324.00	319.00	749.00	649.00
BDNF	5.00	2.00	3.00	10.00	11.00	15.00
BECN2	0.00	0.00	0.00	0.00	0.00	0.00
BEND3	46.51	33.00	23.55	6.30	22.76	13.69
BEND4	0.00	0.00	0.00	0.00	0.00	0.00
BEND5	2.00	0.22	0.00	0.00	0.00	0.00
BEND6	7.00	13.00	17.00	20.00	33.00	43.00
BEST3	0.00	0.00	0.00	0.00	0.00	0.00
BEST4	0.00	0.00	0.00	0.00	0.00	0.00
BET1	146.00	163.00	91.00	112.00	189.00	146.00
BEX5	0.00	0.00	0.00	0.00	2.00	1.00
BFAR	427.00	367.00	502.00	497.00	638.00	495.00
BFSP1	13.00	7.00	31.00	32.00	30.00	48.00
BGLAP	0.00	0.00	0.00	0.00	0.00	1.00
BHLHA9	0.00	0.00	0.00	0.00	0.00	0.00
BHLHE22	11.00	5.00	0.00	4.00	2.00	5.00
BICC1	4145.00	3747.00	2903.00	3032.00	1775.00	2424.00
BICD1	7.00	0.00	0.00	11.00	13.00	14.00
BICD2	832.00	650.00	958.00	890.00	920.00	1131.00
BICDL1	9.00	5.00	3.00	6.00	26.00	15.00
BICRAL	277.00	277.00	270.00	319.00	341.00	376.00
BIN1	354.00	272.00	422.00	398.00	671.00	592.00
BIN2	0.00	0.00	1.00	5.00	1.00	4.00
BIRC2	1382.00	1299.00	1291.00	1190.00	767.00	1106.00
BIRC3	1554.00	1297.00	6696.00	6949.00	4018.00	15531.00
BIRC6	1966.00	1684.00	1472.00	1380.00	1499.00	1714.00
BLCAP	37.00	44.00	27.00	18.00	22.00	13.00
BLK	0.00	0.00	0.00	0.00	0.00	0.00
BLMH	1998.00	1811.00	2154.00	2275.00	2328.00	2216.00
BLNK	0.00	0.00	0.00	1.00	0.00	0.00
BLOC1S2	172.00	169.00	171.00	164.00	278.00	214.00
BLOC1S5	289.00	266.00	302.00	272.00	393.00	362.00
BLOC1S6	65.00	55.00	52.00	60.00	118.00	101.00
BLVRA	151.00	106.00	208.00	213.00	236.00	175.00
BLZF1	161.00	183.00	186.00	211.00	234.00	350.00
BMF	5.00	2.00	3.00	5.00	0.00	1.00
BMP10	4.00	1.00	3.00	0.00	0.00	2.00
BMP2	5.00	7.00	8.00	12.00	9.00	14.00
BMP2K	283.00	174.00	268.00	241.00	335.00	469.00
BMP3	7.00	7.00	19.00	7.00	6.00	5.00
BMP4	289.00	268.00	544.00	709.00	615.00	803.00
BMP5	25.00	29.00	97.00	47.00	47.00	25.00
BMP6	1279.00	962.00	759.00	1001.00	67.00	133.00
BMPER	857.00	711.00	601.00	598.00	203.00	229.00
BMPR1A	1380.00	1149.00	933.00	1128.00	522.00	662.00
BMPR1B	2.00	3.00	18.00	0.00	10.00	8.00
BMPR2	716.00	613.00	625.00	583.00	374.00	512.00
BMT2	480.00	484.00	226.00	200.00	192.00	216.00
BMX	2.00	0.00	1.00	1.00	1.00	2.00
BNC2	781.00	600.00	848.00	782.00	445.00	784.00
BNIP1	113.00	106.00	283.00	288.00	251.00	313.00
BNIP2	331.00	247.00	287.00	249.00	354.00	356.00
BNIP3L	2607.00	1885.00	2432.00	2605.00	2431.00	3060.00
BNIP5	0.00	0.00	0.00	0.00	0.00	2.00
BNIPL	0.00	0.00	0.00	0.00	0.00	0.00
BOC	683.00	507.00	1420.00	2080.00	448.00	1227.00
BOD1L1	553.00	479.00	510.00	476.00	475.00	686.00
BOLA1	145.00	107.00	121.00	119.00	156.00	115.00
BOLL	2.00	2.00	0.00	0.00	3.00	0.00
BORA	83.00	71.00	135.00	180.00	179.00	127.00
BORCS5	62.00	75.00	82.00	61.00	74.00	68.00
BPI	1.00	0.00	0.00	0.00	0.00	0.00
BPIFA1	0.00	0.00	0.00	0.00	0.00	0.00
BPIFB2	0.00	0.00	0.00	0.00	0.00	0.00
BPIFB3	0.00	0.00	0.00	0.00	0.00	0.00
BPIFB6	1.00	0.00	2.00	0.00	3.00	2.00
BPNT1	430.00	357.00	436.00	405.00	650.00	567.00
BPNT2	601.00	505.00	485.00	382.00	645.00	500.00
BPTF	1038.00	976.00	717.00	633.00	723.00	882.00
BRAP	356.00	312.00	426.00	484.00	323.00	502.00
BRCA1	1845.00	1331.00	2038.00	2400.00	3481.00	2965.00
BRD2	3274.00	2877.00	2323.00	2093.00	2752.00	2561.00
BRD8	448.00	361.00	335.00	280.00	369.00	316.00
BRDT	0.00	0.00	0.00	0.00	0.00	0.00
BRINP2	0.00	0.00	0.00	0.00	1.00	3.00
BRINP3	15.00	12.00	2.00	16.00	12.00	8.00
BRIP1	32.00	37.00	122.00	136.00	148.00	136.00
BRIX1	341.00	316.00	302.00	252.00	395.00	409.00
BRMS1L	229.00	188.00	152.00	109.00	201.00	161.00
BROX	415.00	370.00	312.00	309.00	332.00	473.00
BRPF3	464.00	431.00	551.00	664.00	377.00	607.00
BRS3	0.00	0.00	0.00	0.00	0.00	0.00
BRWD3	186.00	163.00	137.00	131.00	122.00	162.00
BSND	0.00	0.00	0.00	0.00	0.00	0.00
BST1	679.00	546.00	317.00	338.00	619.00	515.00
BSX	0.00	0.00	0.00	0.00	0.00	0.00
BTAF1	678.00	626.00	595.00	468.00	654.00	941.00
BTBD10	351.00	382.00	415.00	403.00	553.00	485.00
BTBD11	117.00	68.00	112.00	115.00	323.00	324.00
BTBD16	0.00	0.00	3.00	2.00	0.00	3.00
BTBD18	0.00	0.00	0.00	0.00	0.00	0.00
BTBD19	37.00	27.00	28.00	22.00	37.00	28.00
BTBD3	120.00	88.00	291.00	228.00	185.00	341.00
BTBD7	621.00	536.00	606.00	586.00	575.00	501.00
BTBD8	31.00	33.00	66.00	67.00	83.00	118.00
BTBD9	239.00	264.00	459.00	457.00	399.00	539.00
BTC	0.00	0.00	1.00	6.00	18.00	18.00
BTD	129.00	72.00	112.00	86.00	73.00	51.00
BTF3L4	217.00	238.00	256.00	221.00	258.00	236.00
BTG1	343.00	285.00	382.00	418.00	339.00	633.00
BTG2	664.00	581.00	587.00	603.00	309.00	252.00
BTG3	674.00	561.00	624.00	601.00	736.00	896.00
BTK	0.00	0.00	2.00	2.00	3.00	1.00
BTN1A1	0.00	0.00	0.00	0.00	0.00	0.00
BTN2A2	0.00	2.00	2.00	2.00	4.00	6.00
BTNL9	0.00	0.00	0.00	0.00	0.00	0.00
BTRC	347.00	314.00	208.00	257.00	297.00	324.00
BUB1	215.00	178.00	977.00	977.00	845.00	521.00
BUB1B	267.00	236.00	1462.00	1296.00	1049.00	778.00
BUD13	192.00	192.00	244.00	299.00	257.00	328.00
BVES	5.00	2.00	8.00	3.00	1.00	3.00
C10orf105	0.00	0.00	0.00	0.00	0.00	0.00
C10orf120	0.00	0.00	0.00	0.00	0.00	0.00
C10orf71	0.00	0.00	0.00	0.00	0.00	0.00
C10orf82	0.00	0.00	0.00	0.00	1.00	0.00
C11orf1	1.00	2.00	5.00	3.00	8.00	12.00
C11orf16	0.00	0.00	0.00	0.00	0.00	0.00
C11orf42	7.00	0.00	0.00	3.00	2.00	0.00
C11orf52	0.00	0.00	0.00	0.00	1.00	1.00
C11orf53	13.00	6.00	7.00	5.00	17.00	22.00
C11orf54	67.00	64.00	44.00	67.00	89.00	95.00
C11orf65	0.00	0.00	0.00	0.00	0.00	0.00
C11orf68	400.00	240.00	412.00	367.00	439.00	302.00
C11orf71	0.00	0.00	0.00	0.00	0.00	0.00
C11orf87	0.00	0.00	0.00	0.00	0.00	0.00
C11orf91	1.00	0.00	0.00	1.00	0.00	0.00
C11orf96	10.00	8.00	0.00	2.00	0.00	4.00
C11orf97	0.00	0.00	0.00	0.00	0.00	0.00
C12orf29	76.00	74.00	70.00	81.00	146.00	127.00
C12orf4	319.00	291.00	303.00	392.00	553.00	734.00
C12orf42	1.00	7.00	4.00	9.00	6.00	6.00
C12orf50	0.00	0.00	0.00	1.00	3.00	2.00
C12orf56	2.00	8.00	7.00	6.00	1.00	1.00
C12orf57	41.00	24.00	34.00	23.00	35.00	44.00
C12orf73	0.00	0.00	0.00	0.00	0.00	0.00
C14orf119	142.00	94.00	45.00	54.00	105.00	36.00
C14orf39	0.00	0.00	0.00	0.00	0.00	0.00
C14orf93	199.00	145.00	202.00	195.00	201.00	237.00
C15orf62	0.00	0.00	0.00	0.00	3.00	7.00
C16orf46	1.00	0.00	1.00	1.00	0.00	5.00
C16orf72	1654.00	1374.00	1197.00	1338.00	1220.00	1458.00
C16orf86	0.00	0.00	0.00	0.00	0.00	0.00
C17orf114	0.00	0.00	0.00	0.00	0.00	0.00
C17orf49	590.61	508.59	674.04	816.41	840.58	750.18
C17orf50	1.00	1.00	0.00	0.00	0.00	1.00
C17orf64	2.00	0.00	0.00	0.00	0.00	0.00
C17orf67	0.00	0.00	0.00	0.00	0.00	0.00
C17orf75	94.00	111.00	85.00	79.00	131.00	148.00
C17orf80	62.00	75.00	43.00	24.00	96.00	60.00
C17orf98	0.00	0.00	0.00	0.00	0.00	0.00
C18orf25	124.00	110.00	216.00	179.00	156.00	267.00
C18orf54	29.00	38.00	59.00	54.00	63.00	44.00
C18orf63	0.00	0.00	0.00	0.00	0.00	0.00
C1GALT1C1	222.00	257.00	344.00	360.00	375.00	334.00
C1QA	0.00	0.00	0.00	0.00	0.00	0.00
C1QB	0.00	0.00	1.00	0.00	0.00	0.00
C1QC	0.00	1.00	0.00	0.00	0.00	0.00
C1QL1	10.00	12.00	13.00	11.00	17.00	13.00
C1QL3	1.00	0.00	1.00	0.00	0.00	0.00
C1QL4	1.00	0.00	0.00	0.00	2.00	1.00
C1QTNF2	83.00	76.00	71.00	70.00	116.00	79.00
C1QTNF3	0.00	2.00	1.00	0.00	0.00	0.00
C1QTNF4	6.00	1.00	0.00	2.00	1.00	2.00
C1QTNF7	3.00	3.00	0.00	0.00	4.00	2.00
C1R	31104.00	23992.00	15022.00	19623.00	21521.00	20748.00
C1S	22283.00	19761.00	6441.00	7729.00	11882.00	9651.00
C1orf100	0.00	0.00	0.00	0.00	0.00	0.00
C1orf105	0.00	0.00	0.00	0.00	0.00	0.00
C1orf112	98.00	84.00	491.82	531.00	465.00	513.47
C1orf115	14.00	14.00	1.00	2.00	12.00	16.00
C1orf116	1.00	0.00	0.00	0.00	0.00	3.00
C1orf141	0.00	0.00	0.00	0.00	0.00	0.00
C1orf146	0.00	0.00	0.00	0.00	0.00	0.00
C1orf162	0.00	0.00	0.00	0.00	0.00	0.00
C1orf185	0.00	0.00	0.00	0.00	0.00	0.00
C1orf198	1144.00	915.00	538.00	586.00	261.00	327.00
C1orf210	0.00	0.00	0.00	0.00	0.00	0.00
C1orf43	2993.92	2663.04	4332.39	3808.85	4809.56	3446.72
C1orf50	113.00	116.00	83.00	108.00	143.00	75.00
C1orf52	84.00	58.00	59.00	83.00	91.00	81.00
C1orf54	26.00	26.00	17.00	19.00	35.00	27.00
C1orf56	0.00	0.00	0.00	0.00	0.00	0.00
C1orf68	0.00	0.00	0.00	0.00	0.00	0.00
C1orf74	25.00	11.00	15.00	20.00	11.00	27.00
C2	83.00	50.00	55.00	74.00	233.00	329.00
C20orf202	0.00	0.00	0.00	0.00	0.00	0.00
C21orf62	0.00	0.00	0.00	0.00	0.00	2.00
C21orf91	17.00	15.00	23.00	22.00	10.00	47.00
C2CD3	371.00	257.00	623.00	632.00	615.00	761.00
C2CD5	717.00	575.00	509.00	474.00	786.00	786.00
C2orf42	119.00	123.00	122.00	129.00	124.00	98.00
C2orf49	152.00	123.00	68.00	62.00	132.00	107.00
C2orf66	0.00	0.00	0.00	0.00	0.00	0.00
C2orf69	143.00	136.00	154.00	151.00	194.00	241.00
C2orf73	0.00	0.00	0.00	0.00	0.00	1.00
C2orf74	0.00	0.00	0.00	0.00	0.00	0.00
C2orf80	0.00	0.00	0.00	0.00	0.00	3.00
C2orf81	21.00	10.00	49.00	67.00	57.00	75.00
C2orf88	3.00	0.00	0.00	2.00	0.00	0.00
C2orf92	0.00	2.00	1.00	0.00	0.00	3.00
C3AR1	0.00	0.00	0.00	0.00	0.00	0.00
C3orf14	112.00	85.00	68.00	59.00	106.00	72.00
C3orf18	1.00	1.00	0.00	0.00	2.00	1.00
C3orf33	4.00	5.00	4.00	8.00	12.00	8.00
C3orf38	248.00	226.00	167.00	198.00	195.00	284.00
C3orf49	0.00	0.00	0.00	0.00	0.00	0.00
C3orf52	0.00	0.00	0.00	0.00	0.00	0.00
C3orf62	9.00	4.00	1.00	3.00	3.00	3.00
C3orf84	0.00	0.00	0.00	0.00	0.00	0.00
C4BPA	0.00	2.00	0.00	0.00	2.00	0.00
C4orf17	0.00	0.00	0.00	1.00	0.00	0.00
C4orf19	2.00	0.00	0.00	0.00	2.00	9.00
C4orf33	41.00	37.00	18.00	7.00	36.00	29.00
C4orf36	2.00	3.00	1.00	0.00	1.00	0.00
C4orf47	2.00	1.00	3.00	5.00	8.00	7.00
C4orf54	2.00	0.00	0.00	0.00	0.00	1.00
C5orf15	322.00	225.00	411.00	393.00	321.00	265.00
C5orf22	47.00	23.00	42.00	38.00	49.00	47.00
C5orf24	68.00	49.00	59.00	74.00	66.00	68.00
C5orf34	55.00	50.00	99.00	94.00	115.00	96.00
C5orf58	0.00	0.00	0.00	0.00	0.00	0.00
C5orf63	28.00	31.00	16.00	14.00	64.00	26.00
C6	0.00	0.00	0.00	0.00	2.00	0.00
C6orf132	5.00	9.00	4.00	2.00	6.00	2.00
C6orf136	96.00	55.00	111.00	110.00	140.00	113.00
C6orf15	0.00	0.00	0.00	0.00	0.00	0.00
C6orf163	2.00	1.00	0.00	0.00	0.00	0.00
C6orf47	165.00	176.00	189.00	184.00	210.00	147.00
C7orf25	385.00	345.00	171.00	191.00	285.00	237.00
C7orf31	21.00	21.00	6.00	7.00	15.00	20.00
C7orf61	0.00	0.00	0.00	0.00	0.00	0.00
C8A	0.00	0.00	1.00	0.00	0.00	0.00
C8B	0.00	0.00	0.00	0.00	0.00	0.00
C8orf34	4.00	7.00	2.00	4.00	0.00	2.00
C8orf74	0.00	0.00	0.00	0.00	0.00	0.00
C8orf76	519.00	428.00	523.00	447.00	519.00	444.00
C8orf89	0.00	0.00	0.00	0.00	0.00	0.00
C9	6.00	5.00	5.00	0.00	17.00	14.00
C9orf152	0.00	0.00	0.00	0.00	0.00	0.00
C9orf40	35.00	36.00	63.00	39.00	85.00	63.00
C9orf72	232.00	174.00	246.00	218.00	227.00	386.00
C9orf85	63.00	76.00	41.00	33.00	52.00	101.00
CA10	0.00	0.00	0.00	0.00	0.00	1.00
CA12	1054.00	661.00	1943.00	2298.00	472.00	1149.00
CA13	466.00	429.00	436.00	446.00	381.00	398.00
CA14	0.00	0.00	2.00	1.00	3.00	2.00
CA2	0.00	1.00	6.00	5.00	24.00	41.00
CA3	0.00	0.00	0.00	0.00	0.00	0.00
CA5B	1298.00	1030.00	996.00	1004.00	1125.00	859.00
CA7	2.00	8.00	6.00	3.00	4.00	3.00
CA9	265.00	231.00	1153.00	1797.00	540.00	760.00
CAAP1	186.00	169.00	160.00	185.00	254.00	304.00
CAB39	935.00	830.00	1081.00	1149.00	1140.00	1313.00
CABCOCO1	0.00	0.00	0.00	2.00	5.00	9.00
CACHD1	271.00	236.00	574.00	535.00	548.00	530.00
CACNA1C	896.00	651.00	591.00	780.00	243.00	298.00
CACNA1D	0.00	0.00	1.00	0.00	0.00	0.00
CACNA1F	0.00	0.00	0.00	0.00	0.00	0.00
CACNA1G	347.00	244.00	240.00	278.00	86.00	64.00
CACNA1S	1.00	0.00	0.00	0.00	0.00	0.00
CACNA2D1	424.00	420.00	293.00	279.00	247.00	249.00
CACNA2D2	0.00	1.00	0.00	0.00	0.00	0.00
CACNA2D3	1.00	4.00	6.00	1.00	1.00	5.00
CACNB1	133.00	83.00	73.00	80.00	104.00	95.00
CACNB2	279.00	266.00	121.00	161.00	98.00	123.00
CACNB3	450.00	357.00	235.00	215.00	137.00	120.00
CACNG1	0.00	0.00	0.00	0.00	0.00	0.00
CACNG2	0.00	0.00	0.00	0.00	0.00	0.00
CACNG3	0.00	0.00	0.00	0.00	0.00	0.00
CACNG4	0.00	0.00	0.00	2.00	2.00	0.00
CACNG5	0.00	0.00	0.00	0.00	0.00	0.00
CACUL1	174.00	145.00	196.00	162.00	181.00	264.00
CAD	1520.59	1099.06	3346.46	2753.92	2460.92	1946.92
CADM1	906.00	857.00	3057.00	3563.00	2628.00	2253.00
CADM2	0.00	0.00	0.00	0.00	0.00	0.00
CADM3	2672.00	1913.00	2561.00	3109.00	2672.00	2227.00
CADPS2	646.00	569.00	155.00	199.00	89.00	99.00
CAGE1	13.00	6.00	7.00	2.00	20.00	21.00
CALB2	0.00	0.00	0.00	1.00	0.00	5.00
CALCA	0.00	0.00	0.00	0.00	0.00	0.00
CALCB	0.00	0.00	0.00	0.00	0.00	0.00
CALCOCO1	889.00	688.00	468.00	567.00	785.00	585.00
CALCOCO2	2433.00	2167.00	1071.00	1290.00	1844.00	1798.00
CALCR	0.00	0.00	0.00	0.00	0.00	0.00
CALCRL	16.00	18.00	31.00	32.00	45.00	89.00
CALD1	17905.00	17442.00	8804.00	7807.00	6441.00	6227.00
CALHM1	0.00	0.00	0.00	0.00	0.00	0.00
CALHM2	261.08	187.96	175.24	193.39	365.93	215.08
CALHM3	0.00	0.00	0.00	0.00	0.00	0.00
CALHM4	0.00	0.00	0.00	0.00	0.00	0.00
CALHM5	495.00	549.00	109.00	198.00	64.00	121.00
CALHM6	0.00	0.00	0.00	0.00	0.00	0.00
CALM	8475.00	7140.00	11372.00	11046.00	13467.00	14300.00
CALN1	0.00	0.00	0.00	0.00	0.00	0.00
CALU	14932.00	14074.00	15863.00	16501.00	9344.00	9555.00
CALY	1.00	0.00	0.00	0.00	0.00	1.00
CAMK1D	5.00	6.00	3.00	11.00	0.00	10.00
CAMK1G	0.00	0.00	0.00	0.00	0.00	1.00
CAMK2A	0.00	0.00	1.00	3.00	0.00	4.00
CAMK2D	1182.00	1068.00	729.00	896.00	807.00	1189.00
CAMK2G	239.00	211.00	165.00	215.00	218.00	157.00
CAMK2N2	0.00	0.00	0.00	1.00	3.00	1.00
CAMKK1	4.00	2.00	12.00	20.00	18.00	24.00
CAMKK2	300.00	211.00	285.00	296.00	314.00	276.00
CAMKMT	39.00	64.00	28.00	50.00	60.00	61.00
CAMKV	8.00	3.00	9.00	3.00	9.00	3.00
CAMLG	163.00	150.00	178.00	239.00	331.00	251.00
CAMP	0.00	0.00	0.00	0.00	0.00	1.00
CAMSAP2	1089.00	1029.00	1082.00	996.00	653.00	1056.00
CAMTA1	10.00	14.00	1.00	2.00	9.00	12.00
CAMTA2	1150.27	843.16	750.22	776.36	838.42	654.27
CAND1	2162.00	1913.00	1701.00	1459.00	1880.00	1907.00
CAND2	16.00	8.00	1.00	3.00	13.00	16.00
CAPG	2183.00	1726.00	1602.00	1940.00	2658.00	1916.00
CAPN11	2.00	1.00	0.00	0.00	0.00	1.00
CAPN12	0.00	1.00	1.00	2.00	3.00	11.00
CAPN2	4090.00	3543.00	5483.00	5363.00	4588.00	3874.00
CAPN3	0.00	2.00	0.00	0.00	2.00	1.00
CAPN5	123.00	95.00	130.00	140.00	110.00	92.00
CAPN6	3.00	5.00	3.00	2.00	4.00	6.00
CAPN7	450.00	365.00	351.00	351.00	368.00	356.00
CAPN8	0.00	0.00	0.00	0.00	0.00	1.00
CAPN9	2.00	0.00	1.00	0.00	4.00	0.00
CAPRIN1	5979.00	5234.00	4956.00	4514.00	5250.00	5511.00
CAPRIN2	36.00	25.00	15.00	55.00	84.00	54.00
CAPS2	0.00	1.00	4.00	0.00	7.00	10.00
CAPSL	0.00	0.00	0.00	0.00	0.00	0.00
CAPZA1	2040.67	1792.79	1916.38	1619.10	2239.66	2119.27
CAPZA3	0.00	0.00	0.00	0.00	0.00	0.00
CARD6	53.00	79.00	10.00	14.00	45.00	15.00
CARF	40.00	36.00	55.00	32.00	79.00	74.00
CARMIL1	210.00	180.00	192.00	254.00	315.00	359.00
CARMIL2	4.00	2.00	11.00	15.00	22.00	13.00
CARMIL3	44.00	29.00	22.00	49.00	45.00	57.00
CARNMT1	261.00	237.00	223.00	249.00	276.00	362.00
CASC3	749.00	570.00	631.00	505.00	806.00	702.00
CASD1	97.00	59.00	70.00	72.00	85.00	125.00
CASK	2615.00	2257.00	1846.00	2391.00	1721.00	2176.00
CASP10	243.00	250.00	363.00	448.00	345.00	278.00
CASP2	202.00	149.00	336.00	197.00	318.00	180.00
CASP3	120.00	74.00	156.00	171.00	89.00	217.00
CASP6	842.00	740.00	561.00	563.00	671.00	520.00
CASP7	107.00	115.00	108.00	103.00	167.00	233.00
CASP8AP2	135.00	127.00	201.00	161.00	250.00	278.00
CASQ1	2.00	1.00	4.00	0.00	6.00	4.00
CASQ2	21.00	7.00	41.00	18.00	62.00	55.00
CASR	0.00	0.00	0.00	0.00	0.00	0.00
CAST	3594.00	3109.00	4103.00	4497.00	5452.00	5062.00
CASZ1	0.00	1.00	1.00	0.00	0.00	1.00
CAT	951.00	885.00	1086.00	1126.00	1738.00	1406.00
CATIP	22.00	9.00	2.00	10.00	13.00	17.00
CATSPER2	0.00	1.00	0.00	1.00	8.00	6.00
CATSPER3	2.00	1.00	0.00	0.00	0.00	0.00
CATSPER4	8.00	2.00	2.00	2.00	5.00	9.00
CATSPERB	0.00	0.00	0.00	0.00	0.00	0.00
CATSPERE	1.00	0.00	1.00	0.00	0.00	0.00
CAV2	355.00	361.00	603.00	725.00	428.00	533.00
CAVIN2	102.00	69.00	44.00	70.00	377.00	305.00
CAVIN3	1253.00	875.00	1231.00	1177.00	1228.00	856.00
CAVIN4	1.03	3.00	0.00	1.05	0.00	1.14
CBFA2T2	143.00	114.00	206.00	208.00	200.00	218.00
CBLB	1928.00	1659.00	1339.00	1439.00	763.00	1165.00
CBLIF	0.00	0.00	0.00	0.00	0.00	0.00
CBLN3	0.00	0.00	0.00	0.00	1.00	0.00
CBR4	29.00	18.00	49.00	38.00	48.00	41.00
CBX1	419.00	369.00	445.00	472.00	484.00	400.00
CBX3	143.55	180.23	180.26	175.00	172.39	150.62
CBX5	592.00	539.00	1423.00	1449.00	1418.00	1119.00
CBX7	37.00	48.00	28.00	35.00	73.00	80.00
CBY2	0.00	0.00	0.00	0.00	0.00	0.00
CC2D1B	1378.00	1021.00	1383.00	1080.00	1898.00	1183.00
CC2D2A	589.00	530.00	439.00	425.00	566.00	580.00
CC2D2B	0.00	0.00	0.00	0.00	0.00	0.00
CCAR1	992.00	881.00	716.00	650.00	1129.00	779.00
CCBE1	1098.00	970.00	753.00	960.00	592.00	491.00
CCDC103	3.00	3.00	2.00	6.00	11.00	6.00
CCDC107	108.00	85.00	136.00	122.00	132.00	94.00
CCDC110	5.00	7.00	2.00	2.00	7.00	21.00
CCDC112	75.00	66.00	79.00	66.00	77.00	60.00
CCDC113	9.00	6.00	4.00	13.00	38.00	28.00
CCDC115	413.00	324.00	299.00	256.00	612.00	373.00
CCDC12	150.00	118.00	167.00	175.00	262.00	204.00
CCDC120	146.00	126.00	91.00	111.00	134.00	56.00
CCDC122	16.00	11.00	8.00	16.00	40.00	24.00
CCDC125	141.00	109.00	84.00	99.00	97.00	134.00
CCDC126	25.00	46.00	25.00	23.00	16.00	15.00
CCDC136	227.00	183.00	239.00	260.00	141.00	175.00
CCDC138	65.00	56.00	102.00	87.00	87.00	92.00
CCDC14	42.00	28.00	71.00	74.00	59.00	66.00
CCDC141	2.00	4.00	3.00	4.00	3.00	8.00
CCDC142	19.00	11.00	31.00	32.00	36.00	28.00
CCDC146	6.00	1.00	2.00	5.00	14.00	11.00
CCDC149	423.00	353.00	461.00	576.00	398.00	436.00
CCDC15	247.00	205.00	175.00	152.00	255.00	201.00
CCDC150	0.00	2.00	2.00	2.00	6.00	5.00
CCDC152	0.00	0.00	0.00	0.00	0.00	0.00
CCDC158	3.00	1.00	0.00	2.00	7.00	2.00
CCDC160	7.00	4.00	9.00	10.00	17.00	22.00
CCDC167	6.00	8.00	30.00	16.00	15.00	34.00
CCDC170	0.00	0.00	0.00	0.00	0.00	1.00
CCDC171	12.00	15.00	10.00	3.00	4.00	13.00
CCDC172	0.00	0.00	0.00	0.00	0.00	0.00
CCDC174	134.00	142.00	121.00	125.00	185.00	274.00
CCDC175	0.00	0.00	0.00	2.00	4.00	0.00
CCDC178	2.00	0.00	0.00	0.00	0.00	1.00
CCDC179	0.00	0.00	0.00	0.00	0.00	0.00
CCDC18	33.00	20.00	99.00	71.00	127.00	78.00
CCDC181	5.00	1.00	18.00	13.00	47.00	44.00
CCDC182	0.00	0.00	0.00	0.00	0.00	0.00
CCDC185	0.00	0.00	0.00	0.00	0.00	0.00
CCDC186	339.00	295.00	196.00	186.00	240.00	312.00
CCDC190	175.00	143.00	66.00	51.00	157.00	95.00
CCDC191	35.00	47.00	18.00	37.00	63.00	90.00
CCDC195	0.00	0.00	0.00	0.00	0.00	0.00
CCDC196	0.00	0.00	0.00	0.00	0.00	0.00
CCDC198	0.00	0.00	0.00	0.00	0.00	0.00
CCDC22	181.00	128.00	263.00	288.00	319.00	341.00
CCDC24	0.00	0.00	0.00	0.00	0.00	0.00
CCDC25	439.00	417.00	437.00	350.00	544.00	447.00
CCDC28A	82.00	59.00	73.00	92.00	129.00	143.00
CCDC3	5.00	3.00	2.00	4.00	6.00	6.00
CCDC30	186.00	196.00	142.00	157.00	328.00	287.00
CCDC32	106.00	62.00	56.00	64.00	105.00	76.00
CCDC34	67.00	48.00	98.00	129.00	128.00	107.00
CCDC38	0.00	0.00	0.00	0.00	0.00	0.00
CCDC39	2.00	1.00	2.00	4.00	5.00	11.00
CCDC42	0.00	0.00	1.00	1.00	0.00	0.00
CCDC43	270.00	262.00	314.00	252.00	438.00	343.00
CCDC47	1875.00	1804.00	1572.00	1572.00	1800.00	1953.00
CCDC50	374.00	328.00	352.00	400.00	224.00	250.00
CCDC51	143.00	109.00	90.00	100.00	195.00	108.00
CCDC54	0.00	0.00	0.00	0.00	0.00	0.00
CCDC59	167.00	145.00	122.00	81.00	158.00	193.00
CCDC6	1348.00	1141.00	975.00	1172.00	610.00	799.00
CCDC60	0.00	0.00	0.00	0.00	0.00	0.00
CCDC63	0.00	0.00	0.00	0.00	1.00	1.00
CCDC65	68.14	30.08	22.04	36.07	51.07	36.08
CCDC66	165.00	128.00	97.00	94.00	215.00	198.00
CCDC68	0.00	0.00	0.00	0.00	0.00	2.00
CCDC71	215.00	198.00	251.00	193.00	251.00	189.00
CCDC73	23.00	19.00	12.00	5.00	12.00	14.00
CCDC77	33.00	36.00	101.00	98.00	146.00	176.00
CCDC80	52670.00	48421.00	24657.00	33347.00	21687.00	18643.00
CCDC81	0.00	0.00	0.00	0.00	0.00	0.00
CCDC82	153.00	122.00	121.00	143.00	255.00	231.00
CCDC83	0.00	0.00	1.00	0.00	1.00	0.00
CCDC85A	0.00	0.00	0.00	1.00	1.00	1.00
CCDC87	3.00	0.00	3.00	3.00	14.00	7.00
CCDC88A	186.00	189.00	437.00	380.00	440.00	512.00
CCDC89	24.00	12.00	8.00	4.00	37.00	12.00
CCDC90B	169.00	170.00	154.00	212.00	266.00	270.00
CCDC91	526.00	402.00	320.00	279.00	396.00	417.00
CCDC92B	0.00	0.00	0.00	1.00	0.00	0.00
CCDC93	691.00	656.00	607.00	571.00	911.00	1104.00
CCER1	0.00	0.00	0.00	0.00	0.00	0.00
CCIN	0.00	0.00	0.00	0.00	1.50	0.00
CCKAR	0.00	0.00	0.00	0.00	0.00	0.00
CCKBR	0.00	1.00	1.00	2.00	0.00	10.00
CCL11	17.00	12.00	2.00	9.00	6.00	0.00
CCL14	0.00	0.00	0.00	0.00	0.00	0.00
CCL19	0.00	0.00	0.00	0.00	2.00	2.00
CCL2	926.00	916.00	2010.00	1124.00	4500.00	4816.00
CCL20	0.00	0.00	0.00	0.00	0.00	0.00
CCL21	2.00	1.00	0.00	0.00	0.00	0.00
CCL22	0.00	0.00	3.00	0.00	0.00	0.00
CCM2	354.00	221.00	395.00	425.00	420.00	238.00
CCM2L	2.00	0.00	0.00	0.00	0.00	0.00
CCN1	30758.00	25394.00	35537.00	44468.00	12951.00	22769.00
CCN2	27803.00	24222.00	31804.00	42680.00	5889.00	9279.00
CCN3	159.00	142.00	270.00	325.00	1294.00	1393.00
CCN4	679.00	544.00	331.00	393.00	41.00	36.00
CCN6	0.00	1.00	0.00	0.00	1.00	0.00
CCNA2	194.26	120.75	705.86	812.51	693.51	509.75
CCNB1IP1	20.00	10.00	40.00	48.00	48.00	66.00
CCNB2	311.00	316.00	1353.00	1364.00	1095.00	655.00
CCNC	158.00	134.00	142.00	100.00	182.00	170.00
CCND2	114.00	86.00	155.00	125.00	644.00	437.00
CCND3	1038.00	731.00	900.00	848.00	633.00	495.00
CCNDBP1	357.00	278.00	224.00	288.00	291.00	269.00
CCNE2	22.00	17.00	86.00	37.00	53.00	14.00
CCNG2	218.00	183.00	277.00	438.00	261.00	662.00
CCNH	226.00	228.00	345.00	441.00	565.00	604.00
CCNI2	2.00	0.00	0.00	0.00	0.00	0.00
CCNJ	26.00	17.00	15.00	12.00	25.00	19.00
CCNJL	23.00	18.00	27.00	7.00	22.00	9.00
CCNL1	830.00	765.00	696.00	871.00	460.00	1058.00
CCNO	0.00	0.00	0.00	0.00	0.00	2.00
CCNT1	254.00	228.00	201.00	186.00	234.00	286.00
CCNT2	611.00	463.00	410.00	352.00	327.00	495.00
CCNYL1	828.00	816.00	380.00	301.00	507.00	210.00
CCP110	72.00	63.00	84.00	62.00	81.00	105.00
CCPG1	1444.00	1405.00	1025.00	940.00	1352.00	1350.00
CCR1	0.00	0.00	2.00	0.00	0.00	2.00
CCR10	2.00	2.00	0.00	0.00	0.00	0.00
CCR5	0.00	0.00	0.00	0.00	0.00	0.00
CCR7	27.00	22.00	24.00	18.00	33.00	12.00
CCR8	0.00	0.00	0.00	0.00	0.00	0.00
CCR9	0.00	0.00	0.00	0.00	0.00	0.00
CCS	171.00	123.00	157.00	186.00	192.00	107.00
CCSER1	5.00	11.00	7.00	3.00	4.00	24.00
CCT2	3866.00	3706.00	5393.00	5398.00	5132.00	5401.00
CCT3	4411.00	3921.00	7877.00	6902.00	6918.00	4835.00
CCT4	3125.00	2967.00	3990.00	3775.00	4524.00	4836.00
CCT5	3944.00	3228.00	7511.00	6783.00	6344.00	5516.00
CCT6B	0.00	0.00	0.00	0.00	3.00	0.00
CCT7	3894.00	3088.00	6952.00	6585.00	6957.00	5981.00
CCT8	3875.00	3617.00	4486.00	4364.00	4162.00	4117.00
CCT8L2	1.00	0.00	2.00	0.00	1.00	0.00
CD101	109.00	79.00	60.00	68.00	10.00	23.00
CD109	924.00	874.00	774.00	771.00	969.00	948.00
CD14	36.00	23.00	377.00	433.00	374.00	335.00
CD163	1.00	2.00	0.00	0.00	4.00	0.00
CD164	787.00	600.00	601.00	664.00	616.00	760.00
CD180	0.00	0.00	0.00	0.00	0.00	0.00
CD19	1.00	0.00	0.00	0.00	0.00	0.00
CD1D	17.00	15.00	31.00	29.00	61.00	47.00
CD2	0.00	0.00	0.00	0.00	0.00	0.00
CD200	4.00	1.00	0.00	0.00	5.00	0.00
CD207	1.00	7.00	1.00	5.00	15.00	11.00
CD226	0.00	0.00	0.00	0.00	0.00	2.00
CD27	0.00	0.00	0.00	0.00	0.00	2.00
CD274	110.00	81.00	265.00	267.00	121.00	306.00
CD28	0.00	0.00	0.00	0.00	0.00	0.00
CD300LG	0.00	3.00	1.00	2.00	0.00	0.00
CD302	321.00	284.00	166.00	212.00	124.00	135.00
CD34	2.00	0.00	0.00	0.00	3.00	2.00
CD36	27.00	9.00	56.00	34.00	547.00	377.00
CD40LG	0.00	0.00	0.00	0.00	0.00	0.00
CD44	4273.00	3942.00	5292.00	5946.00	3927.00	4905.00
CD53	0.00	0.00	1.00	0.00	4.00	2.00
CD6	0.00	0.00	0.00	0.00	0.00	0.00
CD63	22155.00	17166.00	20316.00	22118.00	29324.00	24032.00
CD68	823.00	599.00	3062.00	4300.00	6019.00	7597.00
CD69	0.00	0.00	0.00	0.00	0.00	0.00
CD74	21.00	20.00	4.00	0.00	2.00	1.00
CD79B	0.00	0.00	0.00	0.00	0.00	0.00
CD80	4.00	7.00	12.00	2.00	12.00	6.00
CD82	29.00	26.00	13.00	21.00	38.00	41.00
CD83	1.00	0.00	0.00	0.00	1.00	7.00
CD84	0.00	0.00	0.00	0.00	0.00	0.00
CD86	0.00	0.00	0.00	0.00	0.00	0.00
CD93	1.00	1.00	1.00	1.00	3.00	0.00
CD96	0.00	0.00	29.00	9.00	96.00	50.00
CDA	19.00	6.00	30.00	19.00	38.00	31.00
CDAN1	178.00	146.00	164.00	161.00	178.00	168.00
CDC123	772.00	719.00	635.00	630.00	793.00	693.00
CDC14A	38.00	20.00	28.00	18.00	71.00	42.00
CDC20B	0.00	2.00	1.00	1.00	2.00	2.00
CDC23	896.00	746.00	753.00	811.00	1023.00	1086.00
CDC25A	17.00	14.00	40.00	40.00	63.00	20.00
CDC25C	23.00	28.00	119.00	144.00	123.00	108.00
CDC26	202.00	155.00	145.00	135.00	148.00	102.00
CDC27	1161.00	1028.00	1189.00	1107.00	971.00	1196.00
CDC34	474.00	317.00	556.00	504.00	441.00	392.00
CDC37L1	135.00	95.00	53.00	61.00	118.00	129.00
CDC42BPA	1133.00	988.00	913.00	733.00	821.00	675.00
CDC42EP3	685.00	426.00	652.00	792.00	211.00	331.00
CDC42SE1	26.00	31.00	11.00	5.00	16.00	7.00
CDC42SE2	453.00	420.00	487.00	387.00	413.00	248.00
CDC5L	903.00	827.00	912.00	801.00	1400.00	1537.00
CDC6	72.00	66.00	357.00	358.00	316.00	368.00
CDC7	50.00	87.00	98.00	78.00	75.00	58.00
CDC73	643.00	573.00	751.00	764.00	723.00	1058.00
CDCA2	97.00	123.00	341.00	374.00	388.00	317.00
CDCA3	56.00	56.00	321.00	363.00	275.00	181.00
CDCA7	201.00	148.00	906.00	668.00	486.00	319.00
CDCA7L	53.00	34.00	83.00	74.00	70.00	63.00
CDCP1	52.00	52.00	611.00	476.00	367.00	433.00
CDCP2	0.00	0.00	0.00	0.00	0.00	0.00
CDH1	3.00	1.00	0.00	2.00	1.00	2.00
CDH10	0.00	0.00	0.00	0.00	0.00	0.00
CDH11	17615.00	15598.00	9053.00	10017.00	2655.00	3703.00
CDH12	0.00	0.00	0.00	1.00	1.00	7.00
CDH13	842.00	646.00	788.00	952.00	1492.00	1216.00
CDH17	10.00	11.00	8.00	9.00	2.00	3.00
CDH18	0.00	0.00	0.00	0.00	0.00	1.00
CDH19	0.00	0.00	1.00	0.00	2.00	1.00
CDH2	107.00	86.00	109.00	83.00	98.00	92.00
CDH20	0.00	2.00	0.00	0.00	0.00	0.00
CDH23	2.00	5.00	8.00	4.00	28.00	15.00
CDH24	9.00	3.00	17.00	13.00	12.00	17.00
CDH3	1.00	5.00	4.00	3.00	3.00	9.00
CDH5	1.00	1.00	3.00	4.00	3.00	1.00
CDH6	0.00	0.00	0.00	1.00	0.00	0.00
CDH7	3.00	2.00	0.00	0.00	0.00	0.00
CDH8	27.00	27.00	2.00	3.00	7.00	12.00
CDH9	0.00	0.00	0.00	0.00	0.00	0.00
CDHR2	0.00	0.00	0.00	0.00	1.00	0.00
CDHR3	33.00	29.00	22.00	24.00	22.00	41.00
CDHR4	4.00	7.00	1.00	1.00	1.00	0.00
CDIN1	32.00	13.00	36.00	20.00	34.00	23.00
CDK1	213.00	171.00	859.00	1062.00	878.00	683.00
CDK12	637.00	556.00	484.00	435.00	560.00	516.00
CDK15	0.00	1.00	0.00	0.00	4.00	9.00
CDK16	1494.00	1180.00	1690.00	1977.00	1468.00	1128.00
CDK17	332.00	274.00	340.00	294.00	372.00	427.00
CDK18	229.00	139.00	233.00	292.00	223.00	210.00
CDK19	115.00	103.00	143.00	179.00	99.00	176.00
CDK2	449.00	359.00	1109.00	1056.00	736.00	568.00
CDK20	122.00	71.00	109.00	91.00	185.00	162.00
CDK5	200.00	146.00	162.00	151.00	196.00	201.00
CDK5RAP1	131.00	119.00	236.00	237.00	288.00	261.00
CDK5RAP3	939.00	766.00	839.00	1068.00	903.00	733.00
CDK6	192.00	164.00	366.00	332.00	254.00	264.00
CDK7	299.00	295.00	218.00	210.00	329.00	361.00
CDK8	137.00	96.00	69.00	86.00	105.00	125.00
CDKAL1	168.00	175.00	199.00	247.00	266.00	376.00
CDKL1	4.00	3.00	0.00	0.00	0.00	2.00
CDKL2	31.00	36.00	18.00	15.00	35.00	41.00
CDKL3	10.00	5.00	14.00	7.00	20.00	27.00
CDKL4	8.00	14.00	0.00	15.00	11.00	25.00
CDKL5	159.00	113.00	122.00	131.00	94.00	169.00
CDKN1B	92.00	78.00	48.00	77.00	70.00	50.00
CDKN2AIP	173.00	156.00	118.00	92.00	201.00	304.00
CDKN2AIPNL	72.00	83.00	73.00	82.00	66.00	69.00
CDKN2B	9.86	11.00	9.44	6.00	6.71	2.00
CDKN2C	945.00	911.00	602.00	579.00	680.00	271.00
CDKN3	234.00	193.00	398.00	383.00	714.00	400.00
CDNF	1.00	1.00	3.00	1.00	7.00	0.00
CDO1	12.00	11.00	7.00	18.00	30.00	12.00
CDON	767.00	665.00	428.00	473.00	400.00	561.00
CDS1	10.00	3.00	44.00	39.00	41.00	88.00
CDS2	257.00	192.00	264.00	283.00	339.00	315.00
CDSN	0.00	0.00	0.00	1.00	0.00	0.00
CDX1	0.00	0.00	0.00	0.00	0.00	0.00
CDX4	0.00	0.00	0.00	0.00	0.00	0.00
CDYL2	89.00	67.00	56.00	65.00	82.00	91.00
CEBPA	101.00	82.00	46.00	63.00	102.00	84.00
CEBPE	0.00	0.00	0.00	0.00	0.00	0.00
CEBPG	69.00	60.00	40.00	15.00	50.00	62.00
CEBPZ	692.00	633.00	851.00	740.00	925.00	1076.00
CECR2	0.00	1.00	0.00	0.00	0.00	2.00
CELA1	4.00	0.00	6.00	2.00	4.00	5.00
CELF1	359.00	236.00	399.00	351.00	462.00	384.00
CELF2	398.00	333.00	433.00	416.00	406.00	529.00
CELF3	0.00	0.00	0.00	0.00	0.00	0.00
CELF4	0.00	0.00	0.00	0.00	2.00	0.00
CELF6	0.00	0.00	0.00	0.00	2.00	0.00
CELSR2	51.00	36.00	74.00	55.00	143.00	88.00
CELSR3	64.00	42.00	35.00	42.00	66.00	43.00
CEMIP2	2353.00	2069.00	2679.00	2041.00	2530.00	1836.00
CENPA	16.00	5.00	25.00	26.00	22.00	16.00
CENPC	58.00	58.00	184.00	151.00	191.00	202.00
CENPE	105.00	118.00	580.00	582.00	528.00	514.00
CENPH	19.00	26.00	84.00	92.00	142.00	87.00
CENPI	60.00	47.00	128.00	147.00	130.00	149.00
CENPJ	25.00	24.00	81.00	86.00	98.00	100.00
CENPK	27.00	32.00	118.00	124.00	95.00	78.00
CENPL	7.00	9.00	34.00	30.00	40.00	25.00
CENPN	197.00	153.00	508.00	560.00	535.00	401.00
CENPO	22.00	18.00	66.00	64.00	44.00	28.00
CENPP	8.00	6.00	15.00	32.00	29.00	38.00
CENPS	39.00	31.00	136.00	94.00	77.00	55.00
CENPU	270.85	237.00	877.74	763.00	942.39	670.00
CENPV	161.00	106.00	230.00	176.00	253.00	155.00
CEP112	19.00	14.00	27.00	27.00	27.00	37.00
CEP120	557.00	526.00	508.00	508.00	490.00	668.00
CEP126	0.00	1.00	0.00	0.00	0.00	0.00
CEP128	30.00	20.00	79.00	103.00	65.00	105.00
CEP135	89.00	60.00	251.00	174.00	196.00	201.00
CEP152	47.00	57.00	131.00	155.00	144.00	205.00
CEP162	23.00	16.00	45.00	44.00	75.00	91.00
CEP164	339.00	292.00	332.00	408.00	387.00	303.00
CEP170	1345.00	1262.00	1555.00	1508.00	1162.00	1643.00
CEP19	21.00	28.00	29.00	27.00	38.00	48.00
CEP20	45.00	60.00	85.00	89.00	85.00	92.00
CEP250	648.00	425.00	718.00	596.00	1088.00	948.00
CEP290	69.00	58.00	124.00	110.00	143.00	166.00
CEP295	194.00	166.00	283.00	211.00	323.00	305.00
CEP350	872.00	805.00	762.00	790.00	802.00	1120.00
CEP41	50.00	53.00	95.00	96.00	95.00	71.00
CEP44	28.00	22.00	41.00	33.00	43.00	44.00
CEP55	47.00	57.00	234.00	226.00	243.00	174.00
CEP57	244.00	222.00	417.00	374.00	364.00	556.00
CEP57L1	39.00	52.00	27.00	24.00	52.00	47.00
CEP63	223.00	194.00	132.00	118.00	166.00	208.00
CEP68	69.00	59.00	62.00	66.00	138.00	89.00
CEP76	196.00	164.00	164.00	148.00	236.00	265.00
CEP78	45.00	53.00	145.00	127.00	154.00	208.00
CEP83	146.00	140.00	111.00	121.00	155.00	135.00
CEP85	92.00	84.00	270.00	227.00	281.00	205.00
CEP85L	53.00	45.00	56.00	45.00	71.00	127.00
CEP89	262.00	263.00	322.00	330.00	297.00	353.00
CEP95	362.03	303.00	205.00	223.00	328.03	265.03
CEP97	49.00	58.00	69.00	72.00	65.00	111.00
CEPT1	427.00	428.00	417.00	369.00	483.00	532.00
CER1	0.00	0.00	0.00	0.00	0.00	0.00
CERKL	8.00	8.00	1.00	1.00	0.00	0.00
CERS2	1256.00	1000.00	1938.00	1634.00	2567.00	1719.00
CERS5	727.00	615.00	838.00	698.00	863.00	636.00
CERS6	318.00	305.00	275.00	332.00	275.00	335.00
CES3	0.00	0.00	0.00	0.00	0.00	0.00
CES4A	0.00	0.00	0.00	0.00	0.00	0.00
CES5A	1.00	3.00	0.00	1.00	2.00	2.00
CETN1	0.00	0.00	0.00	0.00	0.00	0.00
CETN3	101.00	110.00	102.00	91.00	154.00	120.00
CETP	5.00	2.00	4.00	5.00	17.00	21.00
CFAP126	0.00	0.00	0.00	0.00	0.00	0.00
CFAP20	137.00	109.00	213.00	212.00	165.00	191.00
CFAP206	132.00	106.00	142.00	105.00	211.00	247.00
CFAP20DC	29.00	31.00	36.00	76.00	61.00	99.00
CFAP210	1.00	1.00	3.00	0.00	5.00	2.00
CFAP221	0.00	0.00	0.00	0.00	0.00	1.00
CFAP276	0.00	0.00	0.00	0.00	0.00	0.00
CFAP298	337.00	283.00	481.00	439.00	456.00	395.00
CFAP299	0.00	0.00	0.00	0.00	0.00	0.00
CFAP300	8.00	9.00	9.00	8.00	24.00	27.00
CFAP36	199.00	190.00	243.00	223.00	466.00	484.00
CFAP418	109.00	63.00	72.00	64.00	107.00	122.00
CFAP43	34.00	33.00	26.00	31.00	23.00	37.00
CFAP44	3.00	4.00	5.00	13.00	17.00	38.00
CFAP45	21.00	19.00	34.00	19.00	70.00	96.00
CFAP52	8.00	4.00	3.00	4.00	4.00	11.00
CFAP53	12.00	14.00	12.00	18.00	39.00	35.00
CFAP54	9.00	14.00	19.00	20.00	20.00	15.00
CFAP57	8.00	4.00	8.00	5.00	12.00	11.00
CFAP58	0.00	0.00	0.00	0.00	1.00	2.00
CFAP61	2.00	3.00	0.00	2.00	7.00	2.00
CFAP65	0.00	0.00	0.00	0.00	1.00	1.00
CFAP69	17.00	31.00	19.00	38.00	39.00	58.00
CFAP70	24.00	31.00	36.00	35.00	86.00	106.00
CFAP91	21.00	11.00	9.00	13.00	24.00	19.00
CFAP92	5.00	5.00	9.00	4.00	10.00	21.00
CFAP95	15.00	12.00	9.00	5.00	11.00	14.00
CFAP97	103.00	144.00	192.00	164.00	137.00	216.00
CFAP97D1	0.00	0.00	0.00	0.00	0.00	0.00
CFB	39267.00	32815.00	13086.00	15278.00	22410.00	23715.00
CFDP1	1182.00	1163.00	1134.00	1194.00	1298.00	1141.00
CFHR5	0.00	0.00	0.00	0.00	0.00	0.00
CFI	16.00	26.00	5.00	13.00	33.00	35.00
CFL2	2550.20	2457.23	3313.73	3224.24	3885.17	3681.98
CFLAR	498.00	427.00	516.00	483.00	537.00	615.00
CFP	1.00	2.00	1.00	7.00	4.00	4.00
CFTR	0.00	0.00	0.00	0.00	1.00	6.00
CGN	3.00	7.00	21.00	26.00	21.00	21.00
CGNL1	58.00	51.00	431.00	504.00	446.00	827.00
CGRRF1	115.00	71.00	55.00	56.00	79.00	72.00
CH25H	4.00	2.00	0.00	4.00	4.00	8.00
CHAC1	135.00	95.00	33.00	34.00	87.00	52.00
CHAC2	4.00	8.00	10.00	4.00	14.00	12.00
CHAT	0.00	0.00	0.00	0.00	0.00	0.00
CHCHD1	117.00	88.00	226.00	168.00	243.00	231.00
CHCHD4	98.00	87.00	109.00	110.00	125.00	137.00
CHCHD5	16.00	21.00	27.00	34.00	35.00	10.00
CHCHD6	98.00	70.00	122.00	117.00	142.00	69.00
CHD1	252.00	260.00	264.00	145.00	213.00	230.00
CHD1L	129.00	124.00	133.00	151.00	121.00	78.00
CHD3	7567.00	6143.00	5118.00	5061.00	3024.00	2704.00
CHD4	5942.00	5139.00	5324.00	4953.00	5553.00	5917.00
CHD7	137.00	93.00	433.00	395.00	194.00	544.00
CHD8	1255.00	1097.00	1153.00	1158.00	1268.00	1389.00
CHD9	420.00	345.00	512.00	437.00	346.00	542.00
CHDH	1.00	0.00	6.00	3.00	2.00	3.00
CHGB	23.00	13.00	25.00	18.00	43.00	28.00
CHI3L1	12880.00	9597.00	6371.00	9224.00	7843.00	9732.00
CHI3L2	6392.00	5956.00	8327.00	6331.00	12212.00	12485.00
CHIC1	8.00	10.00	8.00	12.00	13.00	13.00
CHIT1	7.00	11.00	129.00	231.00	12.00	35.00
CHM	143.00	202.00	184.00	165.00	198.00	292.00
CHMP1B	347.00	275.00	208.00	202.00	327.00	373.00
CHMP2B	186.00	181.00	170.00	202.00	258.00	338.00
CHMP4A	555.00	419.00	760.00	746.00	942.00	663.00
CHMP4C	0.00	0.00	4.00	2.00	15.00	11.00
CHMP5	852.00	717.00	918.01	819.00	1168.00	1374.00
CHN1	302.00	214.00	437.00	331.00	539.00	439.00
CHP2	0.00	0.00	0.00	0.00	0.00	0.00
CHPF	2587.00	1860.00	2729.00	2547.00	2338.00	2261.00
CHPF2	1328.32	1059.14	851.31	767.45	1055.04	624.56
CHRD	251.00	205.00	147.00	159.00	240.00	172.00
CHRDL1	1725.00	1572.00	2081.00	2404.00	2915.00	2211.00
CHRDL2	2.00	0.00	5.00	11.00	4.00	3.00
CHRM2	5.00	1.00	4.00	3.00	1.00	4.00
CHRM3	2.00	1.00	2.00	5.00	12.00	21.00
CHRM4	10.00	8.00	6.00	1.00	0.00	0.00
CHRM5	0.00	0.00	0.00	0.00	0.00	0.00
CHRNA1	2.00	0.00	2.00	9.00	3.00	2.00
CHRNA2	0.00	0.00	0.00	0.00	0.00	0.00
CHRNA9	1.00	0.00	3.00	9.00	9.00	16.00
CHRNB1	34.00	9.00	24.00	25.00	18.00	25.00
CHRNE	174.00	149.00	38.00	112.00	36.00	40.00
CHST1	12.00	4.00	0.00	1.00	2.00	5.00
CHST10	480.00	377.00	387.00	359.00	322.00	245.00
CHST13	1.00	0.00	0.00	0.00	1.00	1.00
CHST14	212.00	138.00	250.00	192.00	188.00	126.00
CHST2	595.00	425.00	858.00	905.00	1223.00	898.00
CHST3	381.00	259.00	432.00	286.00	391.00	314.00
CHST4	0.00	0.00	0.00	0.00	0.00	0.00
CHST7	10.00	8.00	12.00	13.00	16.00	35.00
CHST9	0.00	2.00	0.00	0.00	0.00	0.00
CHSY1	2012.00	1582.00	3216.00	3050.00	1427.00	1339.00
CHSY3	685.00	525.00	737.00	682.00	275.00	513.00
CHTF8	44.00	37.00	44.00	37.00	62.00	39.00
CHUK	744.00	667.00	632.00	570.00	802.00	770.00
CIAO1	550.00	424.00	531.00	506.00	660.00	576.00
CIAO2A	293.00	296.00	322.00	219.00	534.00	311.00
CIAPIN1	682.00	496.00	683.00	697.00	703.00	588.00
CIART	91.00	59.00	256.00	269.00	220.00	391.00
CIB4	0.00	0.00	0.00	0.00	0.00	0.00
CIBAR1	504.00	482.00	364.00	412.00	487.00	410.00
CIDEA	3.00	4.00	0.00	0.00	2.00	0.00
CIDEB	0.00	0.00	0.00	0.00	2.00	3.00
CIITA	2.00	0.00	1.00	2.00	1.00	0.00
CILK1	104.00	99.00	154.00	159.00	78.00	189.00
CILP	0.00	4.00	0.00	0.00	0.00	1.00
CIP2A	45.00	50.00	191.00	166.00	221.00	153.00
CIPC	139.00	110.00	217.00	231.00	161.00	214.00
CIR1	157.00	133.00	121.00	92.00	163.00	222.00
CISD1	467.00	467.00	498.00	376.00	637.00	484.00
CISD2	190.00	201.00	275.00	227.00	358.00	227.00
CISD3	141.00	127.00	122.00	140.00	212.00	137.00
CISH	177.00	128.00	39.00	58.00	100.00	65.00
CIT	152.00	122.00	632.00	697.00	405.00	315.00
CITED2	434.00	247.00	392.00	480.00	191.00	586.00
CITED4	0.00	0.00	0.00	0.00	0.00	0.00
CKAP2L	117.00	119.00	513.00	542.00	618.00	614.00
CKAP4	2887.27	2254.18	2938.42	2693.70	1237.72	1020.84
CKAP5	2415.00	2134.00	4496.00	4697.00	3527.00	4197.00
CKLF	62.76	64.18	131.71	111.97	130.45	116.00
CKMT1A	0.00	0.00	0.00	0.00	2.00	0.00
CKMT2	0.00	0.00	0.00	0.00	0.00	0.00
CKS1B	31.00	19.00	96.00	94.00	87.00	95.00
CLASP2	1011.00	984.00	981.00	1034.00	735.00	864.00
CLC	0.00	0.00	0.00	0.00	0.00	0.00
CLCA1	2.00	3.00	0.00	2.00	3.00	0.00
CLCA2	0.00	0.00	0.00	0.00	2.00	7.00
CLCC1	450.00	372.00	834.00	852.00	949.00	843.00
CLCF1	48.00	24.00	51.00	43.00	44.00	34.00
CLCN1	1.00	2.00	3.00	5.00	27.00	30.00
CLCN2	97.00	61.00	99.00	102.00	106.00	95.00
CLDN1	43.00	52.00	134.00	166.00	910.00	1143.00
CLDN10	0.00	0.00	0.00	0.00	0.00	2.00
CLDN11	0.00	0.00	0.00	0.00	0.00	0.00
CLDN12	36.00	23.00	35.00	25.00	32.00	63.00
CLDN16	0.00	0.00	0.00	0.00	0.00	0.00
CLDN17	0.00	0.00	0.00	0.00	0.00	0.00
CLDN18	0.00	0.00	0.00	0.00	0.00	0.00
CLDN19	0.00	0.00	0.00	0.00	0.00	0.00
CLDN2	1.00	0.00	0.00	0.00	0.00	0.00
CLDN20	1.00	0.00	0.00	0.00	0.00	0.00
CLDN25	0.00	0.00	0.00	0.00	0.00	0.00
CLDN7	2.00	6.00	6.00	2.00	14.00	9.00
CLDN8	0.00	0.00	0.00	0.00	0.00	0.00
CLEC12B	0.00	0.00	0.00	0.00	0.00	0.00
CLEC14A	4.00	3.00	12.00	8.00	17.00	24.00
CLEC16A	364.00	281.00	475.00	465.47	461.00	480.00
CLEC19A	0.00	0.00	0.00	0.00	0.00	0.00
CLEC1A	1.00	0.00	0.00	0.00	2.00	1.00
CLEC3A	0.00	0.00	0.00	0.00	0.00	0.00
CLEC4A	0.00	2.00	0.00	0.00	3.00	2.00
CLEC4D	0.00	0.00	1.00	0.00	1.00	2.00
CLEC4E	47.00	30.00	147.00	153.00	416.00	446.00
CLEC7A	0.00	0.00	0.00	0.00	0.00	0.00
CLGN	21.00	16.00	6.00	22.00	22.00	29.00
CLIC4	4587.00	3956.00	4891.00	5065.00	3515.00	3804.00
CLIC5	0.00	0.00	0.00	0.00	0.00	2.00
CLINT1	1482.00	1289.00	814.00	690.00	1027.00	1236.00
CLIP4	8.00	11.00	6.00	1.00	18.00	16.00
CLK1	296.00	256.00	511.00	731.00	483.00	1085.00
CLK2	361.00	277.00	599.00	594.00	408.00	531.00
CLK4	47.00	35.00	55.00	75.00	40.00	134.00
CLN3	232.00	200.00	251.00	307.00	420.00	485.00
CLN5	1295.00	1118.00	1843.00	1930.00	1823.00	1645.00
CLN6	319.00	237.00	218.00	306.00	300.00	244.00
CLNK	0.00	0.00	0.00	0.00	0.00	0.00
CLNS1A	748.00	756.00	897.00	874.00	1081.00	798.00
CLOCK	556.00	536.00	447.00	483.00	515.00	482.00
CLP1	154.00	136.00	172.00	127.00	243.00	185.00
CLPB	423.00	322.00	792.00	822.00	936.00	1029.00
CLPS	0.00	0.00	0.00	0.00	0.00	0.00
CLPX	874.00	710.00	792.00	769.00	828.00	939.00
CLRN1	0.00	0.00	0.00	0.00	1.00	0.00
CLRN2	0.00	0.00	0.00	0.00	0.00	0.00
CLSTN1	6401.00	4720.00	6698.00	6707.00	6798.00	5193.00
CLSTN2	2.00	4.00	20.00	29.00	9.00	10.00
CLSTN3	80.00	56.00	72.00	87.00	208.00	145.00
CLTA	2145.00	1899.00	2289.00	2218.00	3217.00	2916.00
CLTB	1054.00	866.00	823.00	862.00	1185.00	880.00
CLTC	11856.00	11229.00	8258.00	8580.00	8450.00	10218.00
CLTRN	1.00	1.00	1.00	0.00	6.00	10.00
CLU	7093.00	5661.00	12135.00	10138.00	52362.00	40124.00
CLUH	1349.00	994.00	1687.00	1193.00	2342.00	1740.00
CLUL1	0.00	3.00	0.00	0.00	3.00	2.00
CLVS1	5.00	3.00	0.00	3.00	0.00	0.00
CLVS2	0.00	0.00	0.00	0.00	0.00	0.00
CLXN	0.00	0.00	0.00	0.00	1.00	2.00
CLYBL	117.00	101.00	90.00	107.00	143.00	115.00
CMA1	0.00	0.00	0.00	0.00	0.00	0.00
CMAS	620.00	654.00	444.00	452.00	755.00	578.00
CMBL	9.00	7.00	3.00	6.00	7.00	6.00
CMC1	60.00	48.00	67.00	52.00	89.00	82.00
CMC2	6.00	5.00	10.00	6.00	6.00	9.00
CMIP	841.00	661.00	763.00	776.00	586.00	666.00
CMKLR2	61.00	46.00	94.00	61.00	167.00	125.00
CMPK1	338.00	316.00	182.00	155.00	188.00	221.00
CMSS1	81.00	61.00	93.00	111.00	103.00	108.00
CMTM3	467.00	319.00	590.00	539.00	749.00	543.00
CMTM5	0.00	0.00	0.00	1.00	0.00	0.00
CMTM7	124.00	116.00	189.00	205.00	189.00	125.00
CMTM8	0.00	0.00	0.00	1.00	1.00	4.00
CMTR1	660.00	577.00	1062.00	1170.00	1289.00	1023.00
CMTR2	64.00	50.00	100.00	129.00	97.00	169.00
CMYA5	100.00	96.00	55.00	53.00	52.00	69.00
CNBD1	0.00	0.00	0.00	0.00	0.00	0.00
CNBD2	1.00	6.00	7.00	4.00	5.00	3.00
CNDP1	2.00	0.00	0.00	0.00	0.00	4.00
CNDP2	1329.00	1057.00	1274.00	1371.00	1591.00	1597.00
CNGA1	0.00	0.00	0.00	0.00	0.00	0.00
CNGA3	0.00	0.00	0.00	0.00	0.00	0.00
CNGA4	0.00	0.00	0.00	0.00	1.00	0.00
CNGB3	0.00	0.00	0.00	0.00	0.00	0.00
CNIH1	162.00	144.00	205.00	181.00	239.00	199.00
CNIH3	2.00	0.00	0.00	2.00	0.00	2.00
CNIH4	358.00	383.00	556.00	540.00	642.00	462.00
CNKSR1	17.00	30.00	27.00	32.00	54.00	35.00
CNKSR2	115.00	87.00	36.00	50.00	46.00	56.00
CNKSR3	167.00	127.00	143.00	196.00	82.00	93.00
CNMD	7.00	5.00	3.00	6.00	8.00	2.00
CNNM1	2.00	1.00	11.00	6.00	28.00	34.00
CNNM2	308.00	227.00	207.00	271.00	292.00	272.00
CNNM4	524.00	437.00	612.00	597.00	747.00	765.00
CNOT1	3895.86	3400.55	4039.91	3941.89	4184.55	4931.29
CNOT10	679.00	614.00	761.00	834.00	862.00	1000.00
CNOT2	555.00	479.00	428.00	441.00	516.00	525.00
CNOT4	270.00	268.00	207.00	186.00	301.00	255.00
CNOT6L	348.00	289.00	263.00	227.00	251.00	286.00
CNOT8	330.00	281.00	342.00	362.00	402.00	454.00
CNOT9	241.00	189.00	341.00	307.00	341.00	302.00
CNPY2	771.00	616.00	711.00	637.00	910.00	545.00
CNPY3	650.00	505.00	783.00	763.00	766.00	583.00
CNR2	0.00	0.00	0.00	0.00	0.00	0.00
CNRIP1	82.00	81.00	33.00	40.00	41.00	29.00
CNTD1	0.00	0.00	3.00	0.00	1.00	0.00
CNTF	0.00	9.00	0.00	0.00	1.00	1.00
CNTFR	91.00	59.00	55.00	44.00	60.00	36.00
CNTLN	108.00	136.00	172.00	162.00	195.00	224.00
CNTN1	195.00	130.00	69.00	84.00	72.00	104.00
CNTN2	23.00	23.00	18.00	14.00	35.00	32.00
CNTN3	0.00	0.00	0.00	0.00	0.00	0.00
CNTN5	1.00	0.00	0.00	0.00	0.00	0.00
CNTNAP1	124.00	77.00	69.00	73.00	56.00	47.00
CNTNAP2	0.00	0.00	0.00	1.00	0.00	1.00
CNTNAP4	0.00	0.00	0.00	1.00	0.00	0.00
CNTNAP5	0.00	0.00	0.00	0.00	0.00	0.00
CNTROB	159.00	137.00	262.00	218.00	330.00	195.00
COA3	826.00	604.00	1039.00	868.00	1230.00	812.00
COA4	23.00	13.00	35.00	38.00	42.00	22.00
COA5	369.00	293.00	143.00	184.00	226.00	234.00
COA7	53.00	51.00	46.00	21.00	96.00	31.00
COASY	441.00	334.00	461.00	402.00	459.00	301.00
COBL	0.00	0.00	0.00	1.00	0.00	0.00
COBLL1	65.00	49.00	71.00	80.00	113.00	213.00
COCH	31361.00	28063.00	4395.00	5527.00	4252.00	5062.00
COG1	596.00	437.00	636.00	597.00	535.00	520.00
COG2	603.00	563.00	463.00	399.00	621.00	624.00
COG3	233.00	212.00	136.00	180.00	147.00	238.00
COG4	717.00	713.00	730.00	830.00	1290.00	1114.00
COG5	697.00	624.00	570.00	709.00	737.00	822.00
COG7	602.00	454.00	490.00	536.00	554.00	441.00
COG8	381.00	301.00	223.00	234.00	284.00	204.00
COIL	178.00	187.00	184.00	199.00	295.00	332.00
COL11A1	4722.00	4407.00	1372.00	2132.00	433.00	465.00
COL11A2	5.00	2.00	0.00	0.00	4.00	2.00
COL12A1	344635.00	316949.00	118898.00	124617.00	24710.00	28820.00
COL14A1	21439.00	19814.00	2759.00	3604.00	832.00	1403.00
COL15A1	3811.00	3086.00	6441.00	6577.00	3918.00	4145.00
COL17A1	2.00	6.00	3.00	1.00	30.00	21.00
COL19A1	0.00	0.00	0.00	0.00	0.00	2.00
COL1A1	154689.00	123038.00	38656.00	43098.00	10202.00	5361.00
COL1A2	341591.00	284232.00	64988.00	79638.00	16928.00	9783.00
COL21A1	408.00	454.00	91.00	103.00	10.00	23.00
COL23A1	32.00	24.00	17.00	21.00	20.00	16.00
COL24A1	252.00	251.00	280.00	213.00	198.00	189.00
COL25A1	8.00	5.00	4.00	7.00	1.00	1.00
COL28A1	4.00	2.00	3.00	2.00	12.00	12.00
COL3A1	186699.00	160743.00	96202.00	113636.00	36308.00	21146.00
COL4A1	32232.74	29377.45	20484.24	25581.42	9867.81	10523.48
COL4A2	22156.26	18242.55	12845.76	15651.58	6394.19	5807.52
COL4A3	8.00	10.00	3.00	1.00	7.00	7.00
COL4A4	15.00	14.00	6.00	10.00	14.00	11.00
COL4A5	29.00	21.00	18.00	29.00	82.00	45.00
COL4A6	0.00	1.00	0.00	0.00	8.00	13.00
COL5A2	92492.00	84550.00	42520.00	44643.00	17518.00	14904.00
COL6A5	0.00	0.00	0.00	0.00	0.00	0.00
COL6A6	0.00	0.00	0.00	0.00	0.00	0.00
COL8A1	1797.00	1694.00	1628.00	1223.00	894.00	681.00
COL9A1	0.00	1.00	0.00	0.00	0.00	0.00
COL9A2	6.00	11.00	12.00	11.00	8.00	11.00
COLCA2	13.00	6.00	3.00	11.00	21.00	17.00
COLEC10	0.00	0.00	0.00	0.00	1.00	1.00
COLEC12	55.00	54.00	43.00	27.00	21.00	29.00
COLQ	1.00	3.00	5.00	4.00	1.00	1.00
COMMD1	225.00	226.00	225.00	236.00	347.00	329.00
COMMD2	93.00	100.00	136.00	152.00	161.00	184.00
COMMD3	345.00	307.00	341.00	352.00	418.00	434.00
COMMD6	16.00	8.00	9.00	20.00	10.00	12.00
COMMD8	85.00	77.00	88.00	96.00	124.00	144.00
COMMD9	512.00	494.00	416.00	362.00	644.00	509.00
COMTD1	47.00	27.00	89.00	104.00	75.00	80.00
COP1	691.00	634.00	497.00	769.00	571.00	585.00
COPA	7199.00	6075.00	5668.00	6356.00	5430.00	5723.00
COPB1	4447.00	4013.00	2969.00	3340.00	2962.00	3839.00
COPB2	7628.00	6998.91	4923.00	5292.00	5430.00	5638.00
COPG1	6036.00	4931.00	4778.00	5377.00	4155.00	4260.00
COPG2	328.00	309.00	381.00	378.00	386.00	391.00
COPRS	90.00	54.00	76.00	63.00	162.00	89.00
COPS2	747.00	740.00	768.00	696.00	937.00	1032.00
COPS4	1200.00	1119.00	1165.00	1230.00	1475.00	1606.00
COPS5	825.00	732.00	818.00	742.00	1009.00	972.00
COPS7A	743.00	529.00	878.00	897.00	963.00	749.00
COPS7B	165.00	159.00	179.00	163.00	217.00	194.00
COPZ1	2060.00	1516.00	1757.00	1896.00	1876.00	1550.00
COPZ2	368.00	247.00	81.00	87.00	96.00	51.00
COQ10A	143.00	74.00	144.00	129.00	276.00	238.00
COQ10B	313.00	299.00	174.00	151.00	260.00	215.00
COQ2	167.00	147.00	202.00	179.00	297.00	316.00
COQ3	110.00	117.00	135.00	112.00	202.00	251.00
COQ5	137.00	84.00	238.00	243.00	259.00	191.00
COQ6	276.00	239.00	377.00	329.00	327.00	257.00
COQ7	119.00	58.00	231.00	224.00	197.00	129.00
COQ8A	824.00	691.00	348.00	501.00	510.00	470.00
COR51P3	0.00	0.00	0.00	0.00	0.00	0.00
CORIN	2.00	3.00	1.00	0.00	1.00	1.00
CORO1A	29.00	22.00	75.00	50.00	61.00	20.00
CORO2A	17.00	17.00	6.00	21.34	14.00	8.00
CORO6	101.00	61.00	82.00	82.00	49.00	43.00
CORT	0.00	0.00	0.00	0.00	0.00	0.00
COX10	100.45	89.76	150.48	106.89	149.99	127.73
COX11	174.00	133.00	236.00	281.00	276.00	281.00
COX14	126.00	86.00	106.00	119.00	121.00	106.00
COX15	126.00	100.00	199.00	195.00	194.00	165.00
COX17	8.00	17.00	23.00	21.00	26.00	24.00
COX18	79.00	56.00	100.00	117.00	155.00	138.00
COX4I2	0.00	1.00	0.00	0.00	0.00	0.00
COX5B	1489.00	1280.00	2141.00	2284.00	2448.00	1954.00
COX6A1	3861.00	2606.00	4383.00	5028.00	5258.00	4681.00
CP	421.00	472.00	782.00	803.00	2049.00	2009.00
CPA1	0.00	0.00	0.00	0.00	0.00	0.00
CPA2	0.00	0.00	0.00	0.00	0.00	0.00
CPA3	0.00	0.00	0.00	0.00	0.00	0.00
CPA4	0.00	0.00	0.00	0.00	0.00	0.00
CPA5	0.00	0.00	0.00	0.00	0.00	0.00
CPA6	0.00	0.00	0.00	1.00	1.00	1.00
CPB1	0.00	1.00	0.00	0.00	0.00	0.00
CPB2	0.00	0.00	0.00	0.00	0.00	0.00
CPD	2185.00	1944.00	2837.00	2969.00	2113.00	3148.00
CPEB2	218.00	207.00	97.00	73.00	112.00	115.00
CPEB3	78.00	76.00	62.00	65.00	76.00	114.00
CPEB4	220.00	229.00	189.00	210.00	155.00	283.00
CPED1	106.00	98.00	35.00	30.00	72.00	39.00
CPLANE1	330.00	344.00	375.00	313.00	443.00	459.00
CPLX2	0.00	0.00	0.00	0.00	0.00	0.00
CPLX4	0.00	0.00	0.00	0.00	0.00	0.00
CPN1	0.00	0.00	0.00	0.00	0.00	0.00
CPN2	0.00	0.00	0.00	0.00	1.00	0.00
CPNE1	2569.00	2203.00	2187.00	2278.00	2223.00	2107.00
CPNE2	1032.00	792.00	1532.00	1548.00	916.00	811.00
CPNE3	969.00	798.00	791.00	854.00	1039.00	1021.00
CPNE5	0.00	4.00	2.00	3.00	0.00	0.00
CPNE6	0.00	0.00	16.00	6.00	3.00	3.00
CPNE8	1864.00	1630.00	1683.00	2026.00	1983.00	2189.00
CPO	1.00	0.00	0.00	2.00	2.00	0.00
CPOX	1107.00	1113.00	1509.00	1569.98	1820.00	2057.98
CPPED1	180.00	128.00	226.00	204.00	287.00	213.00
CPQ	542.00	466.00	234.00	281.00	501.00	431.00
CPS1	2.00	0.00	0.00	5.00	20.00	25.00
CPSF2	698.00	625.00	760.00	763.00	937.00	862.00
CPSF4L	0.00	0.00	0.00	0.00	0.00	0.00
CPSF6	1048.00	853.00	934.00	772.00	1013.00	905.00
CPT2	289.00	208.00	271.00	265.00	366.00	349.00
CPVL	22.00	19.00	51.00	37.00	116.00	151.00
CPXM1	1585.00	1115.00	1160.00	889.00	787.00	611.00
CR2	16.00	17.00	5.00	9.00	1.00	1.00
CRABP2	498.00	406.00	330.00	244.00	320.00	201.00
CRACD	0.00	1.00	0.00	0.00	1.00	0.00
CRACDL	0.00	0.00	3.00	0.00	0.00	0.00
CRACR2A	28.00	16.00	71.00	74.00	54.00	84.00
CRB1	0.00	0.00	0.00	6.00	1.00	0.00
CREB1	158.00	117.00	149.00	134.00	169.00	207.00
CREB3	882.00	711.00	465.00	482.00	566.00	417.00
CREB3L1	1716.00	1454.00	1386.00	1600.00	1044.00	959.00
CREB3L2	499.00	391.00	259.00	290.00	106.00	197.00
CREB3L4	4.00	6.00	4.00	11.00	17.00	19.00
CREB5	36.00	29.00	32.00	34.00	38.00	72.00
CREBL2	90.00	63.00	45.00	47.00	67.00	79.00
CREBRF	104.00	94.00	63.00	85.00	69.00	237.00
CREBZF	84.00	67.00	58.00	81.00	82.00	127.00
CREG1	215.00	138.00	148.00	172.00	271.00	267.00
CRH	0.00	0.00	0.00	0.00	0.00	0.00
CRHR1	0.00	0.00	0.00	0.00	0.00	0.00
CRHR2	15.00	14.00	13.00	16.00	12.00	7.00
CRIM1	1271.00	1026.00	2646.00	2617.00	1920.00	2355.00
CRIP3	0.00	0.00	4.00	4.00	1.00	1.00
CRIPT	215.00	216.00	150.00	150.00	235.00	194.00
CRISP1	0.00	0.00	0.00	0.00	0.00	0.00
CRISP2	0.00	0.00	0.00	0.00	0.00	0.00
CRISP3	0.00	0.00	0.00	0.00	0.00	0.00
CRISPLD1	0.00	0.00	1.00	0.00	0.00	2.00
CRKL	664.00	545.00	715.00	657.00	624.00	615.00
CRLF3	338.00	263.00	259.00	278.00	334.00	258.00
CRLS1	125.00	99.00	137.00	146.00	179.00	217.00
CRNKL1	702.00	640.00	619.00	591.00	740.00	776.00
CRNN	0.00	0.00	1.00	0.00	3.00	8.00
CROT	407.00	317.00	306.00	265.00	288.00	247.00
CRP	0.00	3.00	0.00	1.00	3.00	2.00
CRTAC1	175.00	122.00	133.00	134.00	46.00	75.00
CRTAM	0.00	0.00	1.00	0.00	0.00	0.00
CRTAP	2697.30	1826.99	2252.20	2493.29	2128.95	1594.11
CRTC2	404.00	288.00	387.00	403.00	386.00	537.00
CRY1	203.00	180.00	120.00	96.00	166.00	131.00
CRY2	117.00	78.00	73.00	66.00	108.00	98.00
CRYBA1	0.00	0.00	0.00	0.00	0.00	0.00
CRYBG1	414.25	375.44	341.54	327.15	389.56	315.69
CRYBG2	0.00	0.00	0.00	1.00	3.00	6.00
CRYBG3	401.00	392.00	148.00	97.00	163.00	168.00
CRYGA	0.00	0.00	0.00	0.00	0.00	0.00
CRYGD	0.00	1.00	1.00	0.00	0.00	1.00
CRYGN	0.00	0.00	0.00	0.00	0.00	0.00
CRYGS	0.00	0.00	0.00	0.00	0.00	2.00
CRYL1	609.00	438.00	1123.00	1241.00	1368.00	1108.00
CRYM	50.00	41.00	3.00	7.00	19.00	13.00
CRYZ	364.00	313.00	313.00	383.00	660.00	631.00
CS	4159.00	3319.00	3812.00	3698.00	3976.00	3043.00
CSAD	218.00	162.00	156.00	145.00	171.00	171.00
CSDE1	8856.00	7744.00	7629.00	7364.00	7586.00	9376.00
CSF1	1181.00	916.00	2963.00	2950.00	3216.00	4134.00
CSF1R	6.00	7.00	6.00	4.00	5.00	10.00
CSF2	0.00	0.00	18.00	9.00	5.00	18.00
CSF2RB	2.00	0.00	1.00	0.00	3.00	3.00
CSF3	499.00	343.00	4888.00	3873.00	3162.00	5078.00
CSGALNACT1	68.00	36.00	69.00	77.00	61.00	33.00
CSMD3	0.00	0.00	0.00	0.00	0.00	0.00
CSN2	0.00	0.00	0.00	0.00	0.00	0.00
CSN3	1.00	0.00	2.00	0.00	2.00	3.00
CSNK1A1	2504.00	2374.00	2298.00	2383.00	2640.00	3111.00
CSNK1E	741.00	535.00	641.00	581.00	740.00	657.00
CSNK1G1	182.00	197.00	209.00	211.00	238.00	338.00
CSNK1G3	400.00	344.00	234.00	215.00	239.00	260.00
CSNK2A2	256.00	186.00	225.00	222.00	214.00	163.00
CSNK2B	1359.00	1112.00	1542.00	1630.00	1544.00	1303.00
CSPP1	83.00	67.00	68.00	53.00	114.00	99.00
CSRNP1	805.00	693.00	465.00	569.00	165.00	298.00
CSRNP2	311.00	271.00	202.00	168.00	197.00	188.00
CSRNP3	0.00	0.00	0.00	0.00	0.00	0.00
CSRP1	1959.00	1432.00	1475.00	1687.00	897.00	847.00
CSRP3	8.00	3.00	7.00	4.00	0.00	0.00
CST8	0.00	0.00	0.00	0.00	0.00	0.00
CSTA	0.00	0.00	0.00	0.00	0.00	0.00
CSTF2	266.00	192.00	538.00	388.00	610.00	598.00
CSTF3	404.00	373.00	227.00	179.00	376.00	304.00
CSTL1	0.00	0.00	0.00	0.00	0.00	0.00
CSTPP1	54.00	25.00	28.00	41.00	57.00	47.00
CTBS	900.00	772.00	322.00	441.00	470.00	491.00
CTC1	81.00	97.00	247.00	266.00	234.00	304.00
CTCF	651.00	511.00	625.00	623.00	669.00	746.00
CTDNEP1	1658.60	1365.86	1707.65	1710.61	1804.54	1734.58
CTDSPL2	120.00	128.00	181.00	174.00	142.00	268.00
CTH	399.00	381.00	247.00	214.00	322.00	287.00
CTIF	357.00	279.00	251.00	309.00	245.00	282.00
CTLA4	0.00	0.00	0.00	0.00	0.00	0.00
CTNNA1	6763.00	5668.00	7391.00	8385.00	7896.00	8628.00
CTNNA2	0.00	0.00	0.00	0.00	0.00	0.00
CTNNA3	12.00	9.00	13.00	14.00	21.00	33.00
CTNNAL1	129.00	82.00	95.00	107.00	77.00	119.00
CTNNB1	9500.00	7634.00	8358.00	8482.00	5420.00	5660.00
CTNNBIP1	35.00	29.00	49.00	43.00	28.00	36.00
CTNNBL1	764.00	667.00	1077.00	1118.00	1160.00	1082.00
CTNND1	1487.00	1421.00	3178.00	4469.00	2025.00	3178.00
CTNND2	0.00	0.00	0.00	0.00	2.00	0.00
CTNS	363.00	276.00	380.00	477.00	567.00	510.00
CTPS1	996.00	796.00	1317.00	953.00	595.00	400.00
CTPS2	312.00	314.00	366.00	373.00	318.00	368.00
CTR9	1415.00	1340.00	1144.00	1161.00	1607.00	1658.00
CTRL	0.00	0.00	0.00	0.00	0.00	0.00
CTSB	30985.00	24638.00	20587.00	25584.00	33874.00	25948.00
CTSC	463.00	527.00	678.00	656.00	1332.00	1061.00
CTSE	12.00	8.00	40.00	45.00	57.00	58.00
CTSF	1834.00	1441.00	1132.00	1287.00	1218.00	1048.00
[truncated: 13,001 more rows]
