# Supplementary material for: Four-dimensional hydrogel dressing adaptable to the urethral microenvironment for scarless urethral reconstruction
Source: Nat Commun. 2023 Nov 22;14:7632. doi: 10.1038/s41467-023-43421-w (PMC10665446; doi:10.1038/s41467-023-43421-w)
Supplement: Supplementary file 4 — Source Data [file 41467_2023_43421_MOESM4_ESM.zip › Source Data/Source Data (RNA-seq)/HUVECs.genecounts]

GENEID	E1_1	E1_2	E4_1	E4_2
A1BG	0.00	0.00	0.00	0.00
A1CF	0.00	0.00	0.00	0.00
A2M	0.00	0.00	0.00	0.00
A2ML1	0.00	0.00	0.00	0.00
A3GALT2	0.00	0.00	0.00	0.00
A4GALT	485.00	519.00	46.00	60.00
A4GNT	0.00	0.00	0.00	0.00
AAAS	1027.00	1124.00	940.00	1016.00
AACS	1277.00	1406.00	970.00	1000.00
AADAC	1.00	0.00	0.00	0.00
AADACL2	2.00	5.00	0.00	0.00
AADACL3	0.00	0.00	0.00	0.00
AADACL4	0.00	0.00	0.00	0.00
AADAT	170.00	181.00	78.00	116.00
AAGAB	1610.00	1838.00	1116.00	1276.00
AAK1	1236.00	1416.00	1186.00	1136.00
AAMDC	296.00	350.00	250.00	327.00
AAMP	2755.00	3078.00	2043.00	2117.00
AANAT	0.00	0.00	0.00	0.00
AAR2	1259.00	1389.00	1542.00	1500.00
AARD	0.00	0.00	0.00	0.00
AARS1	11138.00	12494.00	32173.00	31644.00
AARS2	597.00	637.00	439.00	420.00
AARSD1	413.86	468.38	1037.60	985.78
AASDH	189.00	246.00	147.00	149.00
AASDHPPT	927.00	1263.00	568.00	516.00
AASS	630.00	908.00	167.00	132.00
AATF	1903.00	2168.00	4042.00	3340.00
AATK	9.00	6.00	1.00	0.00
ABAT	65.00	53.00	8.00	3.00
ABCA1	74.00	82.00	64.00	103.00
ABCA10	16.00	12.00	0.00	2.00
ABCA12	156.00	141.00	117.00	72.00
ABCA13	0.00	0.00	0.00	0.00
ABCA2	1574.00	1540.00	1062.00	978.00
ABCA3	1780.00	1807.00	1020.00	999.00
ABCA4	0.00	0.00	0.00	0.00
ABCA5	317.00	505.00	249.00	191.00
ABCA6	4.00	0.00	0.00	0.00
ABCA7	389.00	356.00	147.00	195.00
ABCA8	0.00	1.00	0.00	0.00
ABCA9	0.00	2.00	0.00	1.00
ABCB1	27.00	39.00	4.00	3.00
ABCB10	346.00	529.00	171.00	192.00
ABCB11	0.00	0.00	0.00	0.00
ABCB4	0.00	0.00	0.00	0.00
ABCB5	0.00	0.00	0.00	0.00
ABCB6	35.00	72.00	74.00	142.00
ABCB7	657.00	802.00	273.00	275.00
ABCB8	487.00	522.00	86.00	143.00
ABCB9	115.00	157.00	89.00	100.00
ABCC1	2465.00	2559.00	3329.00	3214.00
ABCC10	245.00	280.00	231.00	204.00
ABCC11	5.00	5.01	16.00	11.00
ABCC12	0.00	0.00	0.00	0.00
ABCC2	12.00	16.00	5.00	7.00
ABCC3	1463.00	1561.00	1508.00	1615.00
ABCC4	1966.00	2350.00	553.00	507.00
ABCC5	1099.00	1258.00	835.00	804.00
ABCC6	31.00	47.00	27.00	20.00
ABCC8	0.00	0.00	0.00	0.00
ABCC9	0.00	1.00	0.00	0.00
ABCD1	127.00	124.00	60.00	61.00
ABCD2	13.00	16.00	0.00	1.00
ABCD3	1021.00	1402.00	255.00	323.00
ABCD4	615.00	774.00	511.00	495.00
ABCE1	1144.00	1611.00	424.00	367.00
ABCF1	2072.00	2424.00	2261.00	2005.00
ABCF2	2022.15	2159.44	1979.99	1871.24
ABCF3	960.00	1119.00	891.00	1086.00
ABCG1	3.00	2.00	4.00	1.00
ABCG2	1.00	2.00	0.00	1.00
ABCG4	62.00	56.00	35.00	39.00
ABCG5	0.00	2.00	0.00	0.00
ABCG8	2.00	1.00	0.00	0.00
ABHD1	0.00	0.00	1.00	0.00
ABHD10	460.00	513.00	193.00	292.00
ABHD11	194.00	199.00	90.00	103.00
ABHD12	1226.00	1400.00	2450.00	2446.00
ABHD12B	4.00	5.00	0.00	6.00
ABHD13	286.00	470.00	205.00	183.00
ABHD14A	180.64	209.00	133.00	151.00
ABHD14A-ACY1	11.17	0.00	0.00	0.00
ABHD14B	1727.00	1890.00	2017.00	2678.00
ABHD15	381.00	464.00	265.00	321.00
ABHD16A	293.00	355.00	406.00	349.00
ABHD16B	6.00	14.00	1.00	2.00
ABHD17A	164.00	145.00	15.00	5.00
ABHD17B	314.00	367.00	148.00	187.00
ABHD17C	194.00	197.00	40.00	44.00
ABHD18	130.00	185.00	70.00	76.00
ABHD2	1072.00	1188.31	614.00	662.00
ABHD3	552.00	773.00	414.00	364.00
ABHD4	931.00	1007.00	1811.00	1775.00
ABHD5	406.00	468.00	200.00	242.00
ABHD6	243.00	293.00	294.00	361.00
ABHD8	257.00	200.00	36.00	54.00
ABI1	1077.00	1332.00	656.00	721.00
ABI2	2422.00	3094.00	1327.00	1486.00
ABI3	0.00	1.00	0.00	0.00
ABI3BP	2.00	2.00	0.00	0.00
ABITRAM	279.00	535.00	350.00	348.00
ABL1	2577.00	2847.00	2944.00	2884.00
ABL2	1252.00	1511.00	892.00	683.00
ABLIM1	258.00	245.00	106.00	94.00
ABLIM2	23.00	26.00	20.00	19.00
ABLIM3	391.00	551.00	677.00	719.00
ABO	0.00	0.00	0.00	0.00
ABR	5447.00	5962.00	4906.00	5093.00
ABRA	2.00	0.00	3.00	0.00
ABRACL	906.00	1239.00	462.00	435.00
ABRAXAS1	120.66	153.02	92.81	87.92
ABRAXAS2	345.00	484.00	281.00	273.00
ABT1	579.00	591.00	198.00	184.00
ABTB1	358.00	367.00	158.00	165.00
ABTB2	638.00	668.00	985.00	757.00
ACAA1	907.86	956.97	1472.94	1652.00
ACAA2	3060.00	3751.00	3049.00	3608.00
ACACA	4267.00	4776.00	1963.00	1889.00
ACACB	248.00	306.00	216.00	231.00
ACAD10	505.00	637.00	398.00	487.00
ACAD11	342.61	471.21	660.89	693.74
ACAD8	479.00	689.00	327.00	374.00
ACAD9	899.00	1034.00	813.00	630.00
ACADL	1.00	0.00	0.00	0.00
ACADM	848.00	1176.00	597.00	673.00
ACADS	215.00	185.00	43.00	45.00
ACADSB	389.00	589.00	162.00	170.00
ACADVL	3846.00	4263.00	8178.00	8248.00
ACAN	0.00	0.00	0.00	0.00
ACAP1	0.00	7.00	1.00	4.00
ACAP2	950.00	1417.00	780.00	538.00
ACAP3	106.00	103.00	70.00	83.00
ACAT1	1182.00	1405.00	752.00	777.00
ACAT2	4411.90	5227.15	1610.01	1224.29
ACBD3	880.00	1224.00	743.00	773.00
ACBD4	116.00	157.00	143.00	129.00
ACBD5	391.00	511.00	345.00	346.00
ACBD6	516.00	580.00	329.00	259.00
ACBD7	185.00	223.00	12.00	29.00
ACCS	90.00	115.00	47.00	38.00
ACCSL	0.00	0.00	0.00	0.00
ACD	432.00	405.00	144.00	142.00
ACE	1.00	5.00	2.00	2.00
ACE2	0.00	0.00	0.00	0.00
ACER1	0.00	0.00	0.00	0.00
ACER2	41.00	47.00	6.00	11.00
ACER3	623.00	929.00	356.00	300.00
ACHE	10.00	1.00	1.00	5.00
ACIN1	4147.00	4739.00	2845.00	2315.00
ACKR1	0.00	0.00	0.00	0.00
ACKR2	5.00	4.00	2.00	4.00
ACKR3	0.00	0.00	0.00	0.00
ACKR4	2.00	12.00	0.00	2.00
ACLY	13266.00	15287.00	11631.00	8676.00
ACMSD	0.00	0.00	0.00	1.00
ACO1	5039.00	5561.00	2023.00	2026.00
ACO2	2078.32	2087.93	2081.13	1682.41
ACOD1	0.00	0.00	0.00	0.00
ACOT1	423.11	603.91	327.44	324.82
ACOT11	40.00	67.00	57.00	84.00
ACOT12	0.00	0.00	0.00	0.00
ACOT13	769.11	866.14	551.02	649.02
ACOT2	731.89	717.09	626.56	761.18
ACOT4	86.00	99.00	174.00	245.00
ACOT6	0.00	0.00	0.00	0.00
ACOT7	1742.00	1895.00	1196.00	1213.00
ACOT8	309.69	307.95	251.77	317.05
ACOT9	1166.00	1431.00	476.00	625.00
ACOX1	638.00	733.00	416.00	480.00
ACOX2	1.00	4.00	9.00	16.00
ACOX3	333.00	338.00	153.00	145.00
ACOXL	7.00	5.00	0.00	0.00
ACP1	1162.00	1401.00	792.00	901.00
ACP2	729.00	851.00	705.00	665.00
ACP3	0.00	0.00	0.00	0.00
ACP4	0.00	0.00	0.00	0.00
ACP5	0.00	0.00	0.00	0.00
ACP6	222.00	263.00	108.00	190.00
ACP7	13.00	9.00	60.00	37.00
ACR	0.00	1.00	0.00	0.00
ACRBP	9.00	8.00	5.00	13.00
ACRV1	1.00	3.00	0.00	0.00
ACSBG1	0.00	1.31	0.00	0.00
ACSBG2	0.00	1.00	0.00	0.00
ACSF2	743.00	740.00	612.00	536.00
ACSF3	461.00	427.00	277.00	275.00
ACSL1	1008.00	1160.00	322.00	346.00
ACSL3	1969.00	2912.00	1090.00	1089.00
ACSL4	2719.00	4128.00	1413.00	1094.00
ACSL5	2.00	7.00	1.00	2.00
ACSL6	12.00	15.00	4.00	3.00
ACSM1	0.00	0.00	0.00	0.00
ACSM2A	0.00	0.00	0.00	0.00
ACSM2B	0.00	0.00	0.00	0.00
ACSM3	32.75	37.52	7.24	6.26
ACSM4	0.00	0.00	0.00	0.00
ACSM5	0.00	0.00	0.00	0.00
ACSM6	0.00	0.00	0.00	0.00
ACSS1	241.00	270.00	156.00	223.00
ACSS2	2089.00	2604.00	3655.00	3217.00
ACSS3	3.00	1.00	0.00	0.00
ACTA1	0.00	0.00	0.00	0.00
ACTA2	123.00	101.00	71.00	52.00
ACTB	78475.00	87167.00	59183.00	46462.00
ACTBL2	2.00	1.00	0.00	0.00
ACTC1	0.00	0.00	0.00	0.00
ACTG1	79361.00	82253.00	51173.00	34548.00
ACTG2	1.00	0.00	1.00	0.00
ACTL10	5.00	3.00	1.00	5.00
ACTL6A	1809.00	2021.00	1166.00	1190.00
ACTL6B	0.00	0.00	0.00	0.00
ACTL7A	0.00	0.00	0.00	0.00
ACTL7B	0.00	0.00	0.00	0.00
ACTL8	0.00	0.00	0.00	0.00
ACTL9	0.00	0.00	0.00	0.00
ACTN1	10283.00	10952.00	7384.00	6719.00
ACTN2	3.00	0.00	1.00	0.00
ACTN3	6.00	12.00	1.00	0.00
ACTN4	6405.91	7044.94	2762.00	2355.98
ACTR10	942.00	1187.00	1069.00	1322.00
ACTR1A	3290.00	3854.00	3343.00	3824.00
ACTR1B	878.00	980.00	846.00	813.00
ACTR2	7570.00	10271.00	4328.00	4921.00
ACTR3	5837.00	7562.00	4475.00	4917.00
ACTR3B	142.79	170.92	51.64	49.58
ACTR3C	59.21	77.08	19.36	32.42
ACTR5	572.00	646.00	365.00	469.00
ACTR6	294.00	455.00	760.00	569.00
ACTR8	631.00	844.00	573.00	614.00
ACTRT1	0.00	0.00	0.00	0.00
ACTRT2	0.00	0.00	0.00	0.00
ACTRT3	72.00	71.00	11.00	14.00
ACVR1	717.00	842.00	663.00	758.00
ACVR1B	1201.00	1366.00	962.00	862.00
ACVR1C	6.00	10.00	7.00	1.00
ACVR2A	118.47	183.77	75.96	87.15
ACVR2B	292.00	418.00	144.00	148.00
ACVRL1	0.00	0.00	0.00	0.00
ACY1	421.18	494.00	713.00	752.00
ACY3	4.00	1.00	0.00	0.00
ACYP1	120.00	171.00	132.00	109.00
ACYP2	52.00	74.00	66.00	76.00
ADA	416.00	432.00	639.00	761.00
ADA2	3.00	0.00	0.00	1.00
ADAD1	0.00	0.00	0.00	0.00
ADAD2	0.00	0.00	0.00	0.00
ADAL	182.00	247.00	92.00	103.00
ADAM10	2895.00	4028.00	1785.00	1483.00
ADAM11	112.00	107.00	30.00	20.00
ADAM12	0.00	0.00	0.00	0.00
ADAM15	1439.00	1616.00	1809.00	1923.00
ADAM17	373.99	469.18	237.18	323.87
ADAM18	0.00	0.00	0.00	0.00
ADAM19	563.00	586.00	366.00	466.00
ADAM2	0.00	0.00	0.00	0.00
ADAM20	0.00	1.00	0.00	0.00
ADAM21	3.00	7.00	10.00	8.00
ADAM22	463.00	637.00	257.00	243.00
ADAM23	220.00	218.00	119.00	133.00
ADAM28	1.00	9.00	4.00	3.00
ADAM29	2.00	0.00	0.00	0.00
ADAM30	0.00	0.00	0.00	0.00
ADAM32	5.00	5.00	1.00	0.00
ADAM33	0.00	0.00	1.00	0.00
ADAM7	0.00	0.00	0.00	0.00
ADAM8	15.00	2.00	19.00	13.00
ADAM9	2374.00	3731.00	2065.00	1760.00
ADAMDEC1	0.00	0.00	0.00	0.00
ADAMTS1	3842.00	4792.00	190.00	182.00
ADAMTS10	59.00	38.00	29.00	24.00
ADAMTS12	0.00	1.00	0.00	0.00
ADAMTS13	17.00	17.00	12.00	9.00
ADAMTS14	0.00	0.00	0.00	0.00
ADAMTS15	9.00	11.00	0.00	0.00
ADAMTS16	14.00	11.00	14.00	12.00
ADAMTS17	0.00	1.00	1.00	0.00
ADAMTS18	1.00	0.00	0.00	0.00
ADAMTS19	1.00	0.00	0.00	0.00
ADAMTS2	0.00	0.00	0.00	0.00
ADAMTS20	0.00	0.00	0.00	0.00
ADAMTS3	5.00	18.00	1.00	3.00
ADAMTS4	1.00	1.00	0.00	0.00
ADAMTS5	755.00	969.00	62.00	65.00
ADAMTS6	28.00	36.00	2.00	1.00
ADAMTS7	165.00	123.00	13.00	22.00
ADAMTS8	0.00	0.00	0.00	0.00
ADAMTS9	1203.00	1363.00	736.00	492.00
ADAMTSL1	0.00	0.00	0.00	0.00
ADAMTSL2	0.00	0.00	0.00	0.00
ADAMTSL3	0.00	0.00	0.00	0.00
ADAMTSL4	146.00	155.00	240.00	246.00
ADAMTSL5	222.00	204.00	279.00	265.00
ADAP1	99.00	110.00	98.00	81.00
ADAP2	156.00	189.00	77.00	93.00
ADAR	9105.00	10526.00	7727.00	7938.00
ADARB1	426.00	487.00	363.00	330.00
ADARB2	0.00	0.00	0.00	0.00
ADAT1	1458.00	1735.00	754.00	867.00
ADAT2	137.00	208.00	55.00	68.00
ADAT3	3.00	2.00	0.00	0.00
ADCK1	159.00	155.00	87.00	131.00
ADCK2	579.00	685.00	1072.00	882.00
ADCK5	190.00	233.00	20.00	26.00
ADCY1	0.00	0.00	0.00	0.00
ADCY10	0.00	7.00	0.00	0.00
ADCY2	2.00	0.00	0.00	0.00
ADCY3	1338.46	1508.59	721.95	751.45
ADCY4	0.00	0.00	0.00	0.00
ADCY5	173.00	185.00	88.00	87.00
ADCY6	1989.00	2173.00	3063.00	3340.00
ADCY7	340.99	367.58	245.45	240.82
ADCY8	0.00	0.00	1.00	0.00
ADCY9	699.00	676.00	425.00	361.00
ADCYAP1	0.00	0.00	0.00	0.00
ADCYAP1R1	0.00	0.00	0.00	0.00
ADD1	4051.00	4656.00	3810.00	3779.00
ADD2	0.00	0.00	0.00	0.00
ADD3	951.00	1409.00	597.00	620.00
ADGB	0.00	0.00	0.00	0.00
ADGRA1	0.00	0.00	0.00	0.00
ADGRA2	128.27	150.65	53.55	55.81
ADGRA3	1280.00	1511.00	364.00	612.00
ADGRB1	487.00	428.00	337.00	243.00
ADGRB2	827.00	661.00	268.00	272.00
ADGRB3	127.00	150.00	35.00	31.00
ADGRD1	1.00	0.00	0.00	0.00
ADGRE1	129.00	129.00	20.00	50.00
ADGRE2	192.48	174.30	119.42	83.61
ADGRE3	0.00	0.00	0.00	0.00
ADGRE5	491.52	452.70	196.58	216.39
ADGRF1	0.00	0.00	0.00	0.00
ADGRF2	1.00	2.00	0.00	0.00
ADGRF3	0.00	2.00	0.00	0.00
ADGRF4	1.00	3.00	10.00	10.00
ADGRF5	1.00	4.00	0.00	0.00
ADGRG1	118.00	137.00	110.00	97.00
ADGRG2	1.00	0.00	0.00	0.00
ADGRG3	0.00	0.00	0.00	0.00
ADGRG4	0.00	0.00	0.00	0.00
ADGRG5	0.00	0.00	0.00	0.00
ADGRG6	5856.00	7776.00	1103.00	719.00
ADGRG7	0.00	0.00	0.00	0.00
ADGRL1	811.00	820.00	278.00	288.00
ADGRL2	3453.00	4355.00	1613.00	1432.00
ADGRL3	1.00	0.00	0.00	0.00
ADGRL4	4.00	1.00	2.00	5.00
ADGRV1	55.00	89.00	116.00	97.00
ADH1A	0.00	0.00	0.00	0.00
ADH1B	0.00	0.00	0.00	0.00
ADH1C	0.00	0.00	2.00	0.00
ADH4	0.00	0.00	0.00	0.00
ADH5	3303.00	3793.00	3188.00	3233.00
ADH6	0.00	0.00	0.00	0.00
ADH7	0.00	0.00	0.00	0.00
ADHFE1	23.00	17.00	8.00	8.00
ADI1	422.00	514.00	501.00	560.00
ADIG	0.00	0.00	0.00	0.00
ADIPOQ	0.00	0.00	0.00	0.00
ADIPOR1	2157.00	2702.00	3539.00	3904.00
ADIPOR2	6480.00	7669.00	3041.00	3299.00
ADIRF	2.47	4.27	0.00	0.00
ADK	904.00	1129.00	630.00	505.00
ADM	370.00	296.00	2281.00	1304.00
ADM2	156.00	191.00	240.00	328.00
ADM5	27.00	40.00	10.00	0.00
ADNP	5309.00	6176.00	1388.00	1602.00
ADNP2	1268.00	1542.00	392.00	372.00
ADO	592.00	744.00	462.00	390.00
ADORA1	422.00	479.00	142.00	214.00
ADORA2A	17.00	12.00	2.00	9.00
ADORA2B	878.00	966.00	1612.00	1669.00
ADORA3	0.00	0.00	0.00	0.00
ADPGK	675.00	812.00	891.00	942.00
ADPRH	88.00	106.00	135.00	138.00
ADPRHL1	4.00	4.00	4.00	7.00
ADPRM	87.00	114.99	111.00	94.00
ADPRS	705.00	881.00	1644.00	1934.00
ADRA1A	0.00	0.00	0.00	0.00
ADRA1B	0.00	0.00	0.00	0.00
ADRA1D	0.00	0.00	0.00	0.00
ADRA2A	0.00	2.00	0.00	0.00
ADRA2B	1.00	2.00	5.00	3.00
ADRA2C	5.00	5.00	14.00	8.00
ADRB1	9.00	8.00	4.00	8.00
ADRB2	55.00	46.00	8.00	9.00
ADRB3	0.00	0.00	0.00	0.00
ADRM1	2424.00	2083.00	1984.00	2238.00
ADSL	1917.00	2313.00	1832.00	2513.00
ADSS1	40.00	30.00	60.00	62.00
ADSS2	637.00	778.00	403.00	456.00
ADTRP	9.00	10.00	5.00	7.00
AEBP1	0.00	0.00	1.00	0.00
AEBP2	709.00	1045.00	554.00	454.00
AEN	503.00	587.00	524.00	421.00
AFAP1	2323.00	2410.00	4358.00	3972.00
AFAP1L1	1438.00	1483.00	2059.00	1887.00
AFAP1L2	789.00	940.00	307.00	263.00
AFDN	3283.00	3997.00	1841.00	2124.00
AFF1	1492.00	1747.00	639.00	613.00
AFF2	0.00	1.00	0.00	0.00
AFF3	0.00	0.00	1.00	1.00
AFF4	3802.00	4761.00	2895.00	2169.00
AFG1L	45.00	42.00	50.00	49.00
AFG3L2	1285.94	1454.29	968.93	892.14
AFM	0.00	1.00	0.00	0.00
AFMID	459.00	544.00	253.00	215.00
AFP	0.00	0.00	0.00	0.00
AFTPH	792.00	1038.00	484.00	603.00
AGA	180.00	225.00	234.00	284.00
AGAP1	1124.00	1219.00	1289.00	1239.00
AGAP11	28.60	14.81	16.00	13.00
AGAP2	200.00	222.00	106.00	71.00
AGAP3	1023.00	964.00	686.00	628.00
AGAP4	93.04	143.94	20.31	13.58
AGAP5	67.01	73.54	10.71	15.63
AGAP6	214.12	256.51	48.98	68.80
AGAP9	97.76	140.93	16.00	14.00
AGBL1	0.00	0.00	0.00	0.00
AGBL2	29.00	33.00	7.00	5.00
AGBL3	29.00	37.00	7.00	13.00
AGBL4	0.00	0.00	0.00	0.00
AGBL5	913.00	1057.00	1024.00	1175.00
AGER	13.00	20.00	4.00	3.00
AGFG1	2188.00	2679.00	1679.00	1478.00
AGFG2	195.00	231.00	102.00	112.00
AGGF1	474.00	968.00	364.00	360.00
AGK	890.00	1099.00	710.00	784.00
AGL	1234.00	2056.00	466.00	442.00
AGMAT	29.00	51.00	18.00	14.00
AGMO	1.00	0.00	0.00	0.00
AGO1	2446.00	2691.00	1628.00	1697.00
AGO2	2575.00	2777.00	837.00	837.00
AGO3	756.00	1005.00	345.00	270.00
AGO4	630.00	906.00	285.00	284.00
AGPAT1	1428.00	1551.00	2769.00	3477.00
AGPAT2	450.00	401.00	256.00	395.00
AGPAT3	1719.00	1733.00	864.00	1038.00
AGPAT4	522.00	565.00	329.00	303.00
AGPAT5	581.00	777.00	591.00	732.00
AGPS	1271.00	1731.00	832.00	814.00
AGR2	0.00	0.00	2.00	0.00
AGR3	0.00	0.00	0.00	0.00
AGRN	7636.00	5777.00	3373.00	2917.00
AGRP	0.00	0.00	0.00	0.00
AGT	0.00	0.00	0.00	0.00
AGTPBP1	475.00	640.00	479.00	396.00
AGTR1	0.00	0.00	0.00	0.00
AGTR2	0.00	0.00	0.00	0.00
AGTRAP	522.00	561.00	442.00	444.00
AGXT	0.00	0.00	0.00	0.00
AGXT2	0.00	0.00	0.00	0.00
AHCTF1	1752.00	2353.00	762.00	673.00
AHCY	10606.00	11677.00	9337.00	10257.00
AHCYL1	5070.00	5712.00	3216.00	4246.00
AHCYL2	822.00	947.00	588.00	644.00
AHDC1	338.00	263.00	126.00	55.00
AHI1	301.00	470.00	216.00	160.00
AHNAK	26585.00	29175.00	13085.00	12904.00
AHNAK2	3181.00	3349.92	5034.89	4395.82
AHR	282.00	371.00	336.00	263.00
AHRR	123.00	100.00	46.00	50.00
AHSA1	3138.00	3614.00	2552.00	2299.00
AHSG	0.00	0.00	0.00	0.00
AHSP	0.00	0.00	0.00	0.00
AICDA	0.00	7.00	3.00	1.00
AIDA	2217.00	2969.00	1515.00	1743.00
AIF1	0.00	0.00	0.00	0.00
AIF1L	285.00	331.00	145.00	176.00
AIFM1	2279.00	2710.00	1668.00	1554.00
AIFM2	628.00	756.00	651.00	610.00
AIFM3	9.00	19.00	3.00	2.00
AIG1	733.00	837.00	1110.00	919.00
AIM2	0.00	0.00	0.00	0.00
AIMP1	495.52	630.00	514.00	416.00
AIMP2	364.20	421.21	335.50	302.52
AIP	859.00	857.00	1336.00	1191.00
AIPL1	4.00	1.00	0.00	0.00
AIRE	0.00	0.00	2.00	0.00
AJAP1	0.00	0.00	0.00	0.00
AJM1	1.00	1.00	0.00	0.00
AJUBA	1510.00	1760.00	432.00	471.00
AK1	724.00	844.00	606.00	486.00
AK2	6360.00	7335.00	8874.00	9970.00
AK3	418.00	523.00	167.00	152.00
AK4	4258.00	5291.00	5508.00	6524.00
AK5	23.00	53.00	52.00	32.00
AK6	293.91	426.09	507.65	356.85
AK7	138.00	205.00	84.00	85.00
AK8	27.00	21.00	45.00	43.00
AK9	175.00	271.00	108.00	121.00
AKAIN1	0.00	0.00	0.00	0.00
AKAP1	1176.00	1399.00	729.00	704.00
AKAP10	755.00	1037.00	617.00	612.00
AKAP11	564.00	827.00	538.00	406.00
AKAP12	6994.00	9006.00	25414.00	21692.00
AKAP13	1196.00	1381.00	1267.00	978.00
AKAP14	0.00	0.00	0.00	0.00
AKAP17A	282.00	325.00	149.00	163.00
AKAP3	8.00	7.00	13.00	10.00
AKAP4	0.00	0.00	0.00	0.00
AKAP5	65.00	129.00	10.00	19.00
AKAP6	81.00	88.00	32.00	32.00
AKAP7	95.00	141.00	65.00	59.00
AKAP8	463.00	517.00	201.00	239.00
AKAP8L	1176.00	1240.00	1642.00	1445.00
AKAP9	606.00	986.00	640.00	420.00
AKIP1	227.00	273.00	263.00	321.00
AKIRIN1	2675.00	3516.00	1518.00	1866.00
AKIRIN2	470.00	509.00	570.00	443.00
AKNA	362.00	337.00	112.00	134.00
AKNAD1	3.00	2.00	1.00	2.00
AKR1A1	2340.00	2691.00	2780.00	3009.00
AKR1B1	59171.00	66948.00	13921.00	16407.00
AKR1B10	0.00	0.00	0.00	0.00
AKR1B15	3.00	0.00	0.00	0.00
AKR1C1	7.00	8.00	19.00	12.00
AKR1C2	0.00	1.00	0.00	1.00
AKR1C3	93.00	161.00	169.00	195.00
AKR1C4	0.00	0.00	0.00	0.00
AKR1D1	0.00	0.00	0.00	0.00
AKR1E2	0.00	0.00	0.00	0.00
AKR7A2	947.00	978.00	1219.00	1623.00
AKR7A3	5.00	5.00	0.00	0.00
AKR7L	9.00	22.00	0.00	0.00
AKT1	2888.00	3263.00	1478.00	1621.00
AKT1S1	848.00	871.00	896.00	1273.00
AKT2	2283.00	2364.00	878.00	1206.00
AKT3	1104.66	1583.11	709.00	661.00
AKTIP	485.05	669.55	490.29	697.19
ALAD	1139.00	1208.00	682.00	724.00
ALAS1	2329.00	2730.00	3473.00	3215.00
ALAS2	0.00	1.00	0.00	0.00
ALB	0.00	0.00	0.00	0.00
ALCAM	1188.00	1880.00	557.00	597.00
ALDH16A1	72.00	36.00	14.00	21.00
ALDH18A1	1803.00	2080.00	3090.00	2771.00
ALDH1A1	27.00	34.00	0.00	0.00
ALDH1A2	1.00	0.00	0.00	0.00
ALDH1A3	5923.00	7179.00	2433.00	1905.00
ALDH1B1	949.00	1100.00	468.00	500.00
ALDH1L1	4.00	8.00	2.00	5.00
ALDH1L2	241.00	332.00	496.00	641.00
ALDH2	193.00	209.00	136.00	198.00
ALDH3A1	0.00	0.00	0.00	0.00
ALDH3A2	3800.00	4472.00	1317.00	1914.00
ALDH3B1	10.00	14.00	11.00	9.00
ALDH3B2	0.00	0.00	0.00	0.00
ALDH4A1	1041.00	1137.00	580.00	543.00
ALDH5A1	677.00	801.00	356.00	401.00
ALDH6A1	379.68	426.00	531.00	452.00
ALDH7A1	2676.00	3125.00	1382.00	1488.00
ALDH8A1	10.00	16.00	0.00	3.00
ALDH9A1	1605.00	1948.00	1185.00	1178.00
ALDOA	17833.90	19050.59	67835.42	65735.85
ALDOB	1.00	0.00	0.00	0.00
ALDOC	16.00	46.00	449.00	424.00
ALG1	665.00	796.98	668.54	841.34
ALG10	85.00	128.00	60.00	43.00
ALG10B	350.00	536.00	182.00	155.00
ALG11	530.28	798.82	421.34	512.00
ALG12	552.00	568.00	202.00	217.00
ALG13	399.00	513.00	317.00	371.00
ALG14	91.00	136.00	38.00	70.00
ALG1L	3.00	2.00	0.00	1.00
ALG1L2	0.00	0.00	0.00	0.00
ALG2	630.00	746.00	527.00	767.00
ALG3	512.00	594.00	711.00	763.00
ALG5	277.00	347.00	257.00	286.00
ALG6	461.00	625.00	210.00	243.00
ALG8	612.00	729.00	738.00	829.00
ALG9	617.00	634.00	638.00	672.00
ALK	0.00	0.00	0.00	0.00
ALKAL1	0.00	0.00	0.00	0.00
ALKAL2	0.00	0.00	0.00	0.00
ALKBH1	242.00	271.00	252.00	192.00
ALKBH2	433.00	523.00	286.00	217.00
ALKBH3	189.00	239.00	243.00	259.00
ALKBH4	151.56	152.24	110.00	124.87
ALKBH5	3482.00	3786.00	4642.00	6071.00
ALKBH6	167.00	217.00	230.00	225.00
ALKBH7	49.00	28.00	10.00	6.00
ALKBH8	166.00	245.00	62.00	86.00
ALLC	0.00	0.00	0.00	0.00
ALMS1	764.00	873.00	528.00	368.00
ALOX12	0.00	1.00	0.00	0.00
ALOX12B	14.00	8.00	7.00	7.00
ALOX15	0.00	0.00	0.00	0.00
ALOX15B	0.00	0.00	0.00	0.00
ALOX5	0.00	0.00	0.00	0.00
ALOX5AP	6.00	12.00	37.00	61.00
ALOXE3	5.00	9.00	12.00	9.00
ALPG	0.00	0.00	1.00	0.00
ALPI	0.00	0.00	0.00	0.00
ALPK1	40.00	40.00	30.00	33.00
ALPK2	928.00	1189.00	33.00	70.00
ALPK3	19.00	10.00	4.00	0.00
ALPL	0.00	0.00	0.00	0.00
ALPP	0.00	0.00	0.00	0.00
ALS2	1680.00	2054.00	935.00	990.00
ALS2CL	111.00	154.00	166.00	147.00
ALX1	0.00	0.00	0.00	0.00
ALX3	88.00	88.00	64.00	56.00
ALX4	3.00	7.00	2.00	3.00
ALYREF	1286.00	1403.00	708.00	836.00
AMACR	301.00	409.00	157.00	226.00
AMBN	0.00	0.00	0.00	0.00
AMBP	9.00	8.00	0.00	0.00
AMBRA1	1214.00	1209.00	1378.00	989.00
AMD1	2092.00	2544.00	342.00	241.00
AMDHD1	34.00	39.00	22.00	19.00
AMDHD2	175.00	178.00	21.42	19.60
AMELX	0.00	0.00	0.00	0.00
AMELY	0.00	0.00	0.00	0.00
AMER1	405.00	457.00	134.00	180.00
AMER2	0.00	0.00	0.00	0.00
AMER3	0.00	0.00	0.00	0.00
AMFR	3480.00	3907.00	4169.00	4246.00
AMH	0.00	0.00	0.00	0.00
AMHR2	0.00	0.00	2.00	3.00
AMIGO1	206.00	256.00	249.00	302.00
AMIGO2	810.00	1028.00	60.00	67.00
AMIGO3	67.00	78.00	18.00	15.00
AMMECR1	295.00	402.00	57.00	41.00
AMMECR1L	1231.00	1393.00	804.00	880.00
AMN	0.00	0.00	0.00	0.00
AMN1	721.01	927.34	164.12	103.78
AMOT	483.00	511.00	324.00	361.00
AMOTL1	52.00	53.00	24.00	31.00
AMOTL2	2875.00	3226.00	260.00	185.00
AMPD1	0.00	0.00	0.00	0.00
AMPD2	1717.00	1827.00	1159.00	1087.00
AMPD3	23.00	40.00	70.00	59.00
AMPH	0.00	0.00	0.00	0.00
AMT	11.00	21.00	7.00	14.00
AMTN	0.00	0.00	0.00	0.00
AMY1A	0.00	0.00	0.00	0.00
AMY1B	0.00	0.00	0.00	0.00
AMY1C	0.00	0.00	0.00	0.00
AMY2A	0.00	1.00	0.00	0.00
AMY2B	14.00	22.00	7.00	9.00
AMZ1	4.00	2.00	0.00	0.00
AMZ2	1094.00	1353.00	1601.00	1883.00
ANAPC1	2598.00	3021.00	1014.00	1252.00
ANAPC10	73.00	131.00	195.00	142.00
ANAPC11	471.00	461.00	101.00	96.00
ANAPC13	557.14	674.79	239.00	281.46
ANAPC15	320.66	414.37	308.91	402.97
ANAPC16	1390.00	1614.00	2496.00	2886.00
ANAPC2	456.00	437.00	92.00	90.00
ANAPC4	279.00	373.00	112.00	114.00
ANAPC5	2507.00	2818.00	1764.00	1897.00
ANAPC7	1504.00	1822.00	935.00	1011.00
ANG	173.18	201.29	641.80	600.69
ANGEL1	898.00	886.00	594.00	730.00
ANGEL2	465.00	598.00	267.00	305.00
ANGPT1	0.00	0.00	0.00	0.00
ANGPT2	4.00	0.00	0.00	0.00
ANGPT4	0.00	0.00	0.00	0.00
ANGPTL1	0.00	0.00	0.00	0.00
ANGPTL2	0.00	0.00	0.00	0.00
ANGPTL3	3.00	0.00	0.00	0.00
ANGPTL4	378.00	351.00	3451.00	2757.00
ANGPTL5	0.00	1.00	0.00	0.00
ANGPTL6	11.15	4.93	7.79	7.82
ANGPTL7	0.00	0.00	0.00	0.00
ANGPTL8	0.00	0.00	0.00	0.00
ANHX	0.00	0.00	0.00	0.00
ANK1	32.00	38.00	11.00	1.00
ANK2	466.00	526.00	390.00	444.00
ANK3	22.00	17.00	3.00	0.00
ANKAR	12.00	7.00	4.00	3.00
ANKDD1A	54.00	54.00	20.00	25.00
ANKDD1B	0.00	0.00	0.00	1.00
ANKEF1	311.00	372.00	218.00	258.00
ANKFN1	0.00	0.00	2.00	0.00
ANKFY1	3008.00	3495.00	1328.00	1393.00
ANKH	2042.00	2530.00	1290.00	1444.00
ANKHD1	1624.67	1952.74	943.62	966.56
ANKHD1-EIF4EBP3	1987.33	2676.26	1549.38	1401.44
ANKIB1	1533.00	2000.00	776.00	724.00
ANKK1	5.00	3.00	0.00	0.00
ANKLE1	6.00	4.00	0.00	4.00
ANKLE2	2053.00	2422.00	1306.00	1196.00
ANKMY1	105.00	154.00	128.00	156.00
ANKMY2	349.00	424.00	312.00	291.00
ANKRA2	164.00	167.00	90.00	98.00
ANKRD1	4.00	0.00	0.00	4.00
ANKRD10	445.00	514.00	137.00	78.00
ANKRD11	2903.00	3745.00	2531.00	2646.00
ANKRD12	168.00	204.00	305.00	171.00
ANKRD13A	967.00	1214.00	430.00	544.00
ANKRD13B	298.00	310.00	134.00	134.00
ANKRD13C	423.00	627.00	219.00	226.00
ANKRD13D	283.00	297.00	159.00	143.00
ANKRD16	76.00	83.00	105.00	77.00
ANKRD17	2511.00	3229.00	1435.00	1247.00
ANKRD18A	115.01	140.64	50.00	34.00
ANKRD18B	51.99	83.36	15.00	36.00
ANKRD2	7.00	7.00	0.00	0.00
ANKRD20A1	34.87	48.67	12.36	2.36
ANKRD20A2	17.55	15.91	8.97	4.72
ANKRD20A3	0.00	8.78	0.00	8.59
ANKRD20A4	18.58	19.64	4.67	1.33
ANKRD22	0.00	0.00	0.00	0.00
ANKRD23	24.00	25.00	11.00	7.00
ANKRD24	5.00	1.00	4.00	1.00
ANKRD26	89.00	117.00	73.00	44.00
ANKRD27	1147.00	1288.00	906.00	875.00
ANKRD28	1699.00	2436.00	715.00	760.00
ANKRD29	90.00	108.00	49.00	64.00
ANKRD30A	0.00	0.00	0.00	0.00
ANKRD30B	0.00	0.00	0.00	0.00
ANKRD30BL	0.00	0.00	0.00	0.00
ANKRD31	1.00	0.00	10.00	3.00
ANKRD33	0.00	0.00	0.00	0.00
ANKRD33B	1717.00	2031.00	524.00	504.00
ANKRD34A	92.00	84.00	13.00	15.00
ANKRD34B	22.00	52.00	3.00	7.00
ANKRD34C	0.00	0.00	0.00	0.00
ANKRD35	0.00	2.00	2.00	6.00
ANKRD36	114.37	146.67	48.51	38.74
ANKRD36B	110.19	178.77	39.05	23.26
ANKRD36C	57.43	73.56	12.44	11.00
ANKRD37	86.96	107.78	2661.74	1661.87
ANKRD39	111.00	72.00	25.00	16.00
ANKRD40	1650.00	1910.00	772.00	799.00
ANKRD40CL	0.00	0.00	0.00	0.00
ANKRD42	370.00	482.00	166.00	192.00
ANKRD44	241.00	265.00	69.00	56.00
ANKRD45	0.00	0.00	1.00	0.00
ANKRD46	97.00	146.00	74.00	69.00
ANKRD49	91.00	147.00	97.00	118.00
ANKRD50	715.00	932.00	336.00	333.00
ANKRD52	3809.00	4260.00	1652.00	1907.00
ANKRD53	0.00	0.00	0.00	0.00
ANKRD54	585.00	661.00	386.00	458.00
ANKRD55	0.00	0.00	0.00	0.00
ANKRD6	469.15	570.96	110.14	85.02
ANKRD60	0.00	0.00	0.00	0.00
ANKRD61	11.00	14.00	0.00	3.00
ANKRD62	0.00	0.00	0.00	0.00
ANKRD63	13.00	12.00	0.00	0.00
ANKRD65	0.00	0.00	0.00	0.00
ANKRD66	0.00	0.00	0.00	0.00
ANKRD7	0.00	0.00	0.00	0.00
ANKRD9	186.76	212.98	265.57	364.17
ANKS1A	1064.00	1130.00	745.00	646.00
ANKS1B	11.38	9.65	10.05	3.15
ANKS3	252.00	273.00	126.00	99.00
ANKS4B	0.00	0.00	0.00	0.00
ANKS6	1051.00	1196.00	446.00	437.00
ANKUB1	0.00	0.00	0.00	0.00
ANKZF1	785.00	1059.00	1563.00	1526.00
ANLN	2103.00	3048.00	515.00	379.00
ANO1	0.00	0.00	0.00	0.00
ANO10	925.00	1040.00	1098.00	962.00
ANO2	0.00	0.00	1.00	0.00
ANO3	5.00	2.00	0.00	0.00
ANO4	0.00	0.00	0.00	0.00
ANO5	0.00	0.00	0.00	0.00
ANO6	8821.00	10974.00	4501.00	4796.00
ANO7	90.00	92.00	43.00	53.00
ANO8	102.00	133.00	71.00	78.00
ANO9	31.00	49.00	8.00	10.00
ANOS1	0.00	0.00	0.00	0.00
ANP32A	2697.00	3228.00	2956.00	3231.00
ANP32B	3749.00	4559.00	2506.00	2616.00
ANP32C	0.00	0.00	0.00	0.00
ANP32D	0.00	0.00	0.00	0.00
ANP32E	2240.00	3213.00	1182.00	1044.00
ANPEP	0.00	0.00	0.00	0.00
ANTKMT	6.00	7.00	0.00	0.00
ANTXR1	2848.00	3406.00	1900.00	1685.00
ANTXR2	284.00	370.00	333.00	361.00
ANTXRL	0.00	0.00	0.00	0.00
ANXA1	2131.00	2932.00	1202.00	784.00
ANXA10	0.00	0.00	0.00	0.00
ANXA11	3731.00	4117.00	3990.00	4033.00
ANXA13	0.00	0.00	0.00	0.00
ANXA2	26813.00	31193.00	60215.00	57832.00
ANXA2R	57.00	76.00	29.00	27.00
ANXA3	776.00	1025.00	541.00	550.00
ANXA4	3619.00	4366.00	4672.00	4035.00
ANXA5	8737.00	10479.00	11863.00	11576.00
ANXA6	4904.00	5437.00	6507.00	6482.00
ANXA7	3031.00	3437.00	3149.00	3200.00
ANXA8	27.38	30.42	21.00	35.91
ANXA8L1	3.62	1.58	0.00	7.09
ANXA9	15.00	10.00	5.00	7.00
AOAH	2.00	1.00	0.00	0.00
AOC1	0.00	0.00	0.00	0.00
AOC2	24.00	38.00	15.00	10.00
AOC3	5.00	15.00	0.00	5.00
AOPEP	44.00	51.00	35.00	47.00
AOX1	231.00	308.00	109.00	182.00
AP1AR	361.00	520.00	358.00	287.00
AP1B1	3238.00	3435.00	1694.00	1473.00
AP1G1	3945.00	4580.00	1735.00	2014.00
AP1G2	384.03	480.99	199.19	256.19
AP1M1	1156.00	1299.00	699.00	787.00
AP1M2	333.00	328.00	57.00	53.00
AP1S1	1582.00	1854.00	2272.00	2899.00
AP1S2	290.00	392.00	239.00	242.00
AP1S3	346.00	386.00	435.00	505.00
AP2A1	1804.74	1659.85	1113.73	1043.63
AP2A2	1272.00	1314.00	795.00	751.00
AP2B1	14113.00	16801.00	13259.00	13113.00
AP2M1	6800.00	7721.00	8139.00	9099.00
AP2S1	1494.00	1555.00	1202.00	1375.00
AP3B1	1974.00	2549.00	1421.00	1546.00
AP3B2	0.00	0.00	0.00	0.00
AP3D1	3700.00	3830.00	2662.00	2366.00
AP3M1	1898.57	2412.31	717.34	904.86
AP3M2	419.00	545.00	326.00	440.00
AP3S1	638.00	834.00	896.00	946.00
AP3S2	840.57	1033.35	1282.76	1413.72
AP4B1	406.00	427.00	357.00	319.00
AP4E1	344.00	467.00	109.00	165.00
AP4M1	628.13	744.04	425.89	387.34
AP4S1	94.00	120.00	101.00	98.00
AP5B1	642.00	660.00	304.00	272.00
AP5M1	764.00	940.00	275.00	346.00
AP5S1	289.00	281.00	190.00	229.00
AP5Z1	297.00	268.00	119.00	77.00
APAF1	824.62	1149.35	298.95	333.85
APBA1	5.00	3.00	3.00	2.00
APBA2	110.00	98.00	76.00	79.00
APBA3	115.00	97.00	16.00	19.00
APBB1	736.00	781.00	821.00	750.00
APBB1IP	0.00	0.00	0.00	0.00
APBB2	416.52	505.25	271.95	238.89
APBB3	63.00	71.00	91.00	104.00
APC	434.00	740.00	260.00	157.00
APC2	196.00	110.00	20.00	9.00
APCDD1	0.00	0.00	0.00	0.00
APCDD1L	0.00	3.00	1.00	0.00
APCS	0.00	0.00	0.00	0.00
APEH	4519.00	5175.00	3749.00	3705.00
APELA	0.00	0.00	0.00	0.00
APEX1	4414.00	5355.00	4101.00	3643.00
APEX2	575.00	579.00	532.00	555.00
APH1A	2897.00	3311.00	4461.00	5065.00
APH1B	339.00	414.00	224.00	301.00
API5	4111.00	5328.00	2019.00	2127.00
APIP	234.00	335.00	145.00	168.00
APLF	62.00	73.00	58.00	90.00
APLN	13.00	24.00	62.00	124.00
APLNR	0.00	0.00	0.00	0.00
APLP1	1063.00	1091.00	1220.00	1305.00
APLP2	16428.00	18726.00	22648.00	20996.00
APMAP	3651.00	4368.00	5704.00	5983.00
APOA1	0.00	0.00	0.00	0.00
APOA2	0.00	0.00	0.00	0.00
APOA4	0.00	0.00	0.00	0.00
APOA5	0.00	0.00	0.00	0.00
APOB	0.00	0.00	0.00	0.00
APOBEC1	0.00	0.00	0.00	0.00
APOBEC2	0.00	4.00	0.00	0.00
APOBEC3A	0.00	0.00	0.00	0.00
APOBEC3A_B	0.00	0.00	0.00	0.00
APOBEC3B	1850.83	2300.86	584.94	451.68
APOBEC3C	2113.00	2441.00	1466.00	1537.00
APOBEC3D	163.73	194.75	194.24	264.35
APOBEC3F	173.74	183.73	284.64	295.77
APOBEC3G	181.70	195.66	308.19	383.20
APOBEC3H	3.00	1.00	0.00	0.00
APOBEC4	0.00	0.00	0.00	0.00
APOBR	2.00	3.00	0.00	0.00
APOC1	59.00	51.00	58.00	54.00
APOC2	0.00	0.00	0.00	0.00
APOC3	0.00	0.00	0.00	0.00
APOC4	0.00	0.00	0.00	0.00
APOD	0.00	0.00	5.00	3.00
APOE	82.00	78.00	1.00	5.00
APOF	0.00	0.00	0.00	1.00
APOH	0.00	0.00	0.00	0.00
APOL1	716.00	785.00	2587.00	2455.00
APOL2	1396.00	1813.00	2922.00	3512.00
APOL3	28.00	33.00	10.00	10.00
APOL4	2.00	0.00	0.00	0.00
APOL5	0.00	0.00	0.00	0.00
APOL6	448.00	641.00	302.00	444.00
APOLD1	95.00	126.00	61.00	69.00
APOM	7.00	16.00	5.00	6.00
APOO	140.00	154.00	97.00	153.00
APOOL	638.00	822.91	402.00	313.86
APP	48826.00	54495.00	43657.00	40730.00
APPBP2	1151.00	1525.00	853.00	799.00
APPL1	1248.00	1948.00	690.00	789.00
APPL2	1094.00	1408.00	337.00	501.00
APRT	1091.00	1005.00	470.00	468.00
APTX	620.00	738.00	627.00	856.00
AQP1	5.00	9.00	1.00	0.00
AQP10	0.00	0.00	0.00	0.00
AQP11	25.00	40.00	43.00	55.00
AQP12A	0.00	0.00	0.00	0.00
AQP12B	0.00	0.00	0.00	0.00
AQP2	0.00	0.00	0.00	0.00
AQP3	31.00	28.00	5.00	3.00
AQP4	0.00	1.00	0.00	0.00
AQP5	0.00	0.00	0.00	0.00
AQP6	0.00	0.00	0.00	0.00
AQP7	0.00	1.00	0.00	0.00
AQP8	0.00	0.00	0.00	0.00
AQP9	0.00	0.00	0.00	0.00
AQR	1114.00	1396.00	653.00	521.00
AR	10.00	5.00	5.00	1.00
ARAF	1219.00	1295.00	1072.00	1120.00
ARAP1	1067.00	1126.00	622.00	593.00
ARAP2	241.00	337.00	55.00	61.00
ARAP3	93.00	107.00	44.00	16.00
ARC	4.00	7.00	2.00	8.00
ARCN1	3966.00	4690.00	3199.00	3708.00
AREG	287.00	329.00	377.00	316.00
AREL1	2554.00	2883.00	1318.00	1341.00
ARF1	6469.00	7212.00	5396.00	5350.00
ARF3	9176.00	10561.00	9631.00	11607.00
ARF4	4663.00	5572.00	3960.00	4723.00
ARF5	2184.00	2399.00	2336.00	2950.00
ARF6	3263.00	4199.00	2313.00	2085.00
ARFGAP1	1649.00	1650.00	702.00	748.00
ARFGAP2	2153.00	2499.00	3650.00	3988.00
ARFGAP3	1015.00	1275.00	925.00	1078.00
ARFGEF1	920.00	1303.00	451.00	427.00
ARFGEF2	2545.00	3300.00	1677.00	1881.00
ARFGEF3	1129.00	1391.00	1563.00	1465.00
ARFIP1	468.00	565.00	292.00	288.00
ARFIP2	1225.00	1338.00	1159.00	1371.00
ARFRP1	613.00	610.00	821.00	1019.00
ARG1	0.00	4.00	0.00	1.00
ARG2	437.47	562.70	977.71	1277.83
ARGFX	0.00	0.00	0.00	0.00
ARGLU1	402.00	443.00	169.00	191.00
ARHGAP1	1821.00	2070.00	1876.00	1982.00
ARHGAP10	192.00	207.00	272.00	182.00
ARHGAP11A	963.28	1458.38	172.68	97.48
ARHGAP11A-SCG5	0.00	0.00	0.00	9.52
ARHGAP11B	80.72	98.62	20.32	19.00
ARHGAP12	449.00	596.00	211.00	158.00
ARHGAP15	0.00	0.00	0.00	0.00
ARHGAP17	955.00	1163.00	719.00	690.00
ARHGAP18	483.00	653.00	64.00	91.00
ARHGAP19	711.00	734.00	311.00	213.00
ARHGAP20	0.00	0.00	0.00	0.00
ARHGAP21	1104.00	1487.00	867.00	653.00
ARHGAP22	31.00	27.00	50.00	58.00
ARHGAP23	1123.00	1360.00	228.00	212.00
ARHGAP24	1.00	0.00	0.00	0.00
ARHGAP25	0.00	0.00	0.00	0.00
ARHGAP26	558.00	735.00	422.00	357.00
ARHGAP27	296.00	295.00	227.00	203.00
ARHGAP28	1.00	3.00	0.00	0.00
ARHGAP29	8570.00	13277.00	1390.00	955.00
ARHGAP30	1.00	9.00	5.00	20.00
ARHGAP31	747.00	880.00	323.00	377.00
ARHGAP32	831.00	987.00	560.00	556.00
ARHGAP33	114.00	120.00	37.00	24.00
ARHGAP35	3510.00	3881.00	1803.00	1711.00
ARHGAP36	0.00	0.00	0.00	0.00
ARHGAP39	318.00	288.00	123.00	146.00
ARHGAP4	6.00	2.00	3.00	5.00
ARHGAP40	0.00	2.00	0.00	0.00
ARHGAP42	196.00	239.00	69.00	47.00
ARHGAP44	376.00	420.00	379.00	358.00
ARHGAP45	496.81	382.98	129.46	129.44
ARHGAP5	1361.00	2377.00	960.00	619.00
ARHGAP6	0.00	0.00	0.00	0.00
ARHGAP8	169.00	188.38	19.00	33.36
ARHGAP9	0.00	1.00	4.00	11.00
ARHGDIA	2543.00	2298.00	617.00	603.00
ARHGDIB	44.00	40.00	22.00	20.00
ARHGDIG	0.00	0.00	0.00	4.00
ARHGEF1	1080.00	995.00	242.00	197.00
ARHGEF10	1381.00	1614.00	410.00	439.00
ARHGEF10L	332.00	358.00	96.00	115.00
ARHGEF11	1833.00	1893.00	789.00	789.00
ARHGEF12	7555.00	9314.00	2462.00	2396.00
ARHGEF15	0.00	0.00	0.00	0.00
ARHGEF16	419.00	416.00	239.00	217.00
ARHGEF17	993.00	941.00	203.00	244.00
ARHGEF18	654.00	681.00	526.00	470.00
ARHGEF19	151.00	153.00	47.00	65.00
ARHGEF2	926.00	1069.00	3041.00	2376.00
ARHGEF25	569.00	729.00	323.00	362.00
ARHGEF26	301.00	364.00	64.00	71.00
ARHGEF28	1391.00	1916.00	507.00	496.00
ARHGEF3	360.00	414.00	221.00	230.00
ARHGEF33	1.00	4.00	0.00	0.00
ARHGEF35	825.64	1007.58	916.61	991.39
ARHGEF37	37.00	38.00	165.00	172.00
ARHGEF38	3.00	1.00	0.00	0.00
ARHGEF39	293.77	331.11	133.09	131.04
ARHGEF4	75.00	63.00	41.00	32.00
ARHGEF40	835.00	852.00	535.88	645.00
ARHGEF5	1819.36	2030.42	1637.39	1504.61
ARHGEF6	0.00	0.00	0.00	0.00
ARHGEF7	1058.00	1180.00	472.00	482.00
ARHGEF9	460.00	595.00	269.00	248.00
ARID1A	3637.00	4143.00	1691.00	1625.00
ARID1B	1667.00	1989.00	732.00	613.00
ARID2	1696.00	2274.00	622.00	474.00
ARID3A	585.00	588.00	204.00	217.00
ARID3B	138.00	174.00	137.00	131.00
ARID3C	1.00	2.00	0.00	0.00
ARID4A	276.00	482.00	182.00	130.00
ARID4B	571.00	933.00	392.00	286.00
ARID5A	90.00	70.00	50.00	53.00
ARID5B	72.00	104.00	6.00	9.00
ARIH1	922.00	1227.00	730.00	733.00
ARIH2	3535.00	4227.00	1670.00	1846.00
ARL1	1198.00	1541.00	1396.00	1383.00
ARL10	9.00	5.00	3.00	6.00
ARL11	0.00	0.00	0.00	0.00
ARL13A	0.00	0.00	0.00	0.00
ARL13B	306.00	471.00	169.00	198.00
ARL14	0.00	0.00	0.00	0.00
ARL14EP	344.00	530.00	498.00	430.00
ARL14EPL	0.00	1.00	0.00	1.00
ARL15	475.00	623.00	155.00	159.00
ARL16	374.00	411.00	388.00	366.00
ARL17A	604.40	753.97	128.56	203.44
ARL17B	239.60	331.03	116.44	132.56
ARL2	1278.00	1287.00	1952.00	2397.00
ARL2BP	1318.00	1580.00	873.00	1045.00
ARL3	603.00	719.00	1016.00	958.00
ARL4A	355.00	418.00	132.00	115.00
ARL4C	8021.00	9354.00	4566.00	3918.00
ARL4D	150.00	156.00	230.00	361.00
ARL5A	705.00	1094.00	455.00	394.00
ARL5B	1074.00	1781.00	350.00	154.00
ARL5C	0.00	0.00	0.00	0.00
ARL6	168.00	206.00	194.00	169.00
ARL6IP1	7085.00	8455.00	2471.00	2745.00
ARL6IP4	912.00	1075.00	838.00	942.00
ARL6IP5	1318.00	1821.00	872.00	1038.00
ARL6IP6	623.00	675.00	474.00	444.00
ARL8A	470.00	560.00	699.00	642.00
ARL8B	1836.00	2172.00	1299.00	1203.00
ARL9	0.00	0.00	0.00	0.00
ARMC1	528.00	728.00	299.00	301.00
ARMC10	507.42	710.00	653.00	643.00
ARMC12	5.00	7.00	5.00	7.00
ARMC2	80.00	104.00	44.00	46.00
ARMC3	0.00	0.00	0.00	0.00
ARMC4	0.00	0.00	0.00	0.00
ARMC5	87.00	79.00	24.00	32.00
ARMC6	332.00	365.00	118.00	124.00
ARMC7	546.00	495.00	202.00	209.00
ARMC8	666.00	787.00	283.00	321.00
ARMC9	564.00	610.00	376.00	470.00
ARMCX1	0.00	0.00	0.00	0.00
ARMCX2	20.00	24.00	18.00	18.00
ARMCX3	980.00	1513.00	939.00	987.00
ARMCX4	3.00	0.00	0.00	0.00
ARMCX5	350.17	499.27	209.35	247.50
ARMCX5-GPRASP2	140.98	186.16	31.62	32.91
ARMCX6	637.00	709.00	881.00	955.00
ARMH1	19.00	11.00	11.00	15.00
ARMH2	0.00	0.00	0.00	0.00
ARMH3	740.00	898.00	1220.00	963.00
ARMH4	214.00	255.00	101.00	70.00
ARMS2	0.00	0.00	0.00	0.00
ARMT1	386.00	470.00	277.00	360.00
ARNT	1716.00	2132.00	1646.00	1501.00
ARNT2	717.00	811.00	845.00	750.00
ARNTL	176.00	262.00	149.00	152.00
ARNTL2	1188.00	1675.00	355.00	381.00
ARPC1A	3474.00	3909.00	2784.00	2900.00
ARPC1B	2114.00	1815.00	596.00	581.00
ARPC2	5300.00	6236.00	5992.00	6888.00
ARPC3	4128.00	5393.00	4602.00	4527.00
ARPC4	3098.09	3250.79	5243.75	5704.85
ARPC4-TTLL3	156.24	170.11	47.42	70.60
ARPC5	2329.00	2758.00	1651.00	1746.00
ARPC5L	623.00	709.00	648.00	619.00
ARPIN	483.70	546.16	429.05	536.67
ARPIN-AP3S2	58.73	57.50	40.20	30.60
ARPP19	3241.00	4056.00	1235.00	1566.00
ARPP21	0.00	0.00	0.00	0.00
ARR3	0.00	0.00	0.00	0.00
ARRB1	2249.00	2523.00	1702.00	1525.00
ARRB2	1363.00	1472.00	1579.00	1608.00
ARRDC1	189.00	223.00	104.00	93.00
ARRDC2	287.00	339.00	573.00	460.00
ARRDC3	2863.00	3958.00	3506.00	2631.00
ARRDC4	87.00	76.00	12.00	71.00
ARRDC5	0.00	0.00	0.00	0.00
ARSA	332.00	331.00	210.00	160.00
ARSB	613.00	692.00	338.00	373.00
ARSD	162.00	219.00	402.00	380.00
ARSF	0.00	0.00	0.00	0.00
ARSG	37.64	41.47	79.09	92.82
ARSH	0.00	0.00	0.00	0.00
ARSI	4.00	2.00	1.00	1.00
ARSJ	406.00	510.00	274.00	241.00
ARSK	180.00	248.00	216.00	203.00
ARSL	123.00	126.00	196.00	198.00
ART1	0.00	0.00	0.00	0.00
ART3	0.00	0.00	0.00	0.00
ART4	0.00	0.00	0.00	0.00
ART5	0.00	0.00	0.00	0.00
ARTN	0.00	1.00	0.00	0.00
ARV1	204.00	244.00	112.00	148.00
ARVCF	137.00	100.00	14.00	9.00
ARX	2.00	4.00	1.00	2.00
AS3MT	0.00	0.00	2.00	0.00
ASAH1	1416.00	1789.00	1358.00	1374.00
ASAH2	36.48	31.81	4.51	15.95
ASAH2B	88.52	130.19	62.49	84.05
ASAP1	3510.00	4564.00	1724.00	1521.00
ASAP2	1317.23	1602.59	289.93	320.04
ASAP3	566.00	534.00	447.00	431.00
ASB1	923.00	1057.00	736.00	756.00
ASB10	0.00	0.00	0.00	0.00
ASB11	0.00	0.00	0.00	0.00
ASB12	10.00	2.00	1.00	11.00
ASB13	433.00	427.00	233.00	321.00
ASB14	5.00	18.00	13.00	1.00
ASB15	0.00	1.00	0.00	0.00
ASB16	18.00	17.00	4.00	7.00
ASB17	0.00	0.00	0.00	0.00
ASB18	0.00	0.00	0.00	0.00
ASB2	1.00	1.00	1.00	3.00
ASB3	534.00	658.00	403.00	426.00
ASB4	0.00	0.00	0.00	0.00
ASB5	1.00	3.00	0.00	0.00
ASB6	587.99	585.53	653.68	534.70
ASB7	396.00	471.00	188.00	238.00
ASB8	427.00	538.00	368.00	424.00
ASB9	27.00	27.00	13.00	15.00
ASCC1	1480.00	1799.00	1903.00	1789.00
ASCC2	1246.00	1371.00	1430.00	1433.00
ASCC3	1399.00	1769.00	808.00	661.00
ASCL1	0.00	0.00	0.00	0.00
ASCL2	0.00	0.00	0.00	0.00
ASCL3	0.00	1.00	0.00	0.00
ASCL4	0.00	0.00	0.00	0.00
ASCL5	0.00	0.00	0.00	0.00
ASDURF	78.16	48.54	3.88	34.16
ASF1A	155.00	239.00	116.00	124.00
ASF1B	631.00	686.00	245.00	246.00
ASGR1	21.00	10.00	3.00	3.00
ASGR2	0.00	0.00	0.00	0.00
ASH1L	1400.00	1941.00	787.00	613.00
ASH2L	541.00	648.00	620.00	720.00
ASIC1	1526.00	1866.00	1098.00	1203.00
ASIC2	0.00	0.00	0.00	0.00
ASIC3	7.00	8.00	2.00	3.00
ASIC4	0.00	0.00	2.00	0.00
ASIC5	0.00	0.00	0.00	0.00
ASIP	0.00	0.00	0.00	0.00
ASL	759.00	742.00	906.00	1042.00
ASMT	0.00	0.00	0.00	0.00
ASMTL	539.00	511.00	351.00	428.00
ASNS	2068.00	2576.00	12001.00	14307.00
ASNSD1	632.84	958.46	271.12	258.84
ASPA	0.00	0.00	0.00	0.00
ASPDH	0.00	0.00	0.00	0.00
ASPG	0.00	0.00	0.00	0.00
ASPH	1600.00	2236.00	2700.00	2372.00
ASPHD1	93.00	87.00	14.00	9.00
ASPHD2	224.68	251.15	116.61	148.20
ASPM	1031.00	1667.00	94.00	72.00
ASPN	0.00	1.00	0.00	0.00
ASPRV1	1.00	9.00	3.00	4.00
ASPSCR1	185.00	141.00	90.00	86.00
ASRGL1	899.00	1078.00	363.00	369.00
ASS1	1556.00	1753.00	1393.00	1635.00
ASTE1	81.00	94.00	47.19	83.14
ASTL	0.00	0.00	0.00	0.00
ASTN1	0.00	0.00	0.00	0.00
ASTN2	269.00	287.00	231.00	243.00
ASXL1	5003.00	5806.00	3258.00	2842.00
ASXL2	1010.00	1386.00	722.00	576.00
ASXL3	0.00	0.00	0.00	1.00
ASZ1	0.00	0.00	0.00	0.00
ATAD1	873.00	1098.00	779.00	714.00
ATAD2	2525.00	3777.00	1085.00	773.00
ATAD2B	115.00	172.00	74.00	44.00
ATAD3A	943.40	785.70	172.15	198.01
ATAD3B	598.59	603.61	116.85	93.99
ATAD3C	2.01	1.68	0.00	0.00
ATAD5	210.00	309.00	63.00	44.00
ATAT1	2.00	3.00	0.00	1.00
ATCAY	0.00	0.00	0.00	0.00
ATE1	504.00	651.00	250.00	249.00
ATF1	566.00	744.00	335.00	301.00
ATF2	1539.00	2144.00	823.00	564.00
ATF3	1861.00	2029.00	2164.00	2761.00
ATF4	7318.00	7781.00	14462.00	15684.00
ATF5	631.00	595.00	492.00	442.00
ATF6	1362.00	1690.00	2370.00	2278.00
ATF6B	1486.00	1787.00	1537.00	1330.00
ATF7	1969.00	2247.00	3289.00	2391.30
ATF7-NPFF	0.00	0.00	0.00	12.24
ATF7IP	1739.00	2287.00	308.00	237.00
ATF7IP2	88.00	96.00	16.00	34.00
ATG10	266.00	309.00	363.00	351.00
ATG101	1415.00	1607.00	1690.00	1918.00
ATG12	641.00	927.00	720.00	779.00
ATG13	2876.00	3233.00	3303.00	3632.00
ATG14	500.00	639.00	385.00	416.00
ATG16L1	734.00	823.00	1855.00	1621.00
ATG16L2	115.00	132.00	55.00	44.00
ATG2A	510.00	507.00	122.00	142.00
ATG2B	529.00	675.00	151.00	151.00
ATG3	690.00	896.00	595.00	565.00
ATG4A	203.00	351.00	167.00	200.00
ATG4B	1022.00	1047.00	547.00	727.00
ATG4C	259.00	393.00	208.00	204.00
ATG4D	139.83	131.07	62.34	59.20
ATG5	541.00	745.00	442.00	467.00
ATG7	1222.00	1421.43	1976.05	1912.20
ATG9A	1705.00	1908.00	1776.00	2180.00
ATG9B	1.00	0.00	0.00	1.00
ATIC	3037.00	3529.00	2697.00	2471.00
ATL1	38.00	42.00	49.00	41.00
ATL2	757.00	1007.00	496.00	439.00
ATL3	1569.00	2059.00	1215.00	1323.00
ATM	1497.00	2229.00	443.00	439.00
ATMIN	1809.00	2233.00	808.00	1129.00
ATN1	3598.00	3876.00	2032.00	1835.00
ATOH1	2.00	2.00	0.00	0.00
ATOH7	0.00	0.00	0.00	0.00
ATOH8	0.00	0.00	0.00	0.00
ATOX1	707.00	867.00	592.00	687.00
ATP10A	0.00	0.00	0.00	0.00
ATP10B	0.00	1.00	0.00	0.00
ATP10D	366.00	387.00	202.00	202.00
ATP11A	1009.00	1181.00	497.00	424.00
ATP11B	898.00	1163.00	529.00	438.00
ATP11C	824.00	1149.00	286.00	231.00
ATP12A	1.00	0.00	0.00	0.00
ATP13A1	570.00	607.00	448.00	439.00
ATP13A2	1499.00	1447.00	832.00	941.00
ATP13A3	1965.00	2761.00	1428.00	1031.00
ATP13A4	0.00	0.00	0.00	0.00
ATP13A5	0.00	0.00	0.00	0.00
ATP1A1	16511.00	18944.00	26413.00	23102.00
ATP1A2	0.00	0.00	0.00	0.00
ATP1A3	945.00	1045.00	465.00	517.00
ATP1A4	2.00	0.00	0.00	0.00
ATP1B1	2913.91	3433.81	5614.80	6707.76
ATP1B2	11.00	8.00	0.00	0.00
ATP1B3	2949.00	3367.00	2246.00	2210.00
ATP1B4	0.00	0.00	0.00	0.00
ATP23	104.00	163.00	80.00	87.00
ATP2A1	29.00	51.00	5.00	4.00
ATP2A2	7354.00	8369.00	5852.00	6500.00
ATP2A3	39.00	46.00	11.00	15.00
ATP2B1	755.00	1165.00	827.00	651.00
ATP2B2	1.00	2.00	0.00	0.00
ATP2B3	0.00	0.00	0.00	0.00
ATP2B4	237.00	201.00	142.00	203.00
ATP2C1	2547.00	3069.00	2264.81	2288.86
ATP2C2	0.00	0.00	0.00	1.00
ATP4A	0.00	0.00	0.00	1.00
ATP4B	0.00	0.00	0.00	0.00
ATP5F1A	15185.00	17214.00	7538.00	8301.00
ATP5F1B	20652.00	22544.00	26446.00	26310.00
ATP5F1C	2175.00	2651.00	1443.00	1418.00
ATP5F1D	206.00	171.00	4.00	6.00
ATP5F1E	3146.99	3815.99	2253.00	2070.00
ATP5IF1	749.00	622.00	440.00	451.00
ATP5MC1	781.00	925.00	968.00	1001.00
ATP5MC2	5183.00	5885.00	8549.00	9687.00
ATP5MC3	3000.00	3332.00	2448.00	2292.00
ATP5MD	594.00	644.00	1453.00	1060.00
ATP5ME	497.00	554.00	259.00	239.00
ATP5MF	2965.00	3375.00	3096.00	3213.00
ATP5MF-PTCD1	34.77	0.00	0.00	0.00
ATP5MG	3909.00	4716.00	5612.00	5962.00
ATP5MGL	2.00	0.00	0.00	0.00
ATP5MPL	624.00	862.00	935.00	1006.00
ATP5PB	3583.00	4435.00	1680.00	1952.00
ATP5PD	2316.00	2678.00	3401.00	3145.00
ATP5PF	1587.00	1950.03	1891.00	1923.00
ATP5PO	3398.00	4071.00	2662.00	3075.00
ATP6AP1	3768.00	4198.00	7148.00	6895.00
ATP6AP1L	25.00	58.00	52.00	72.00
ATP6AP2	5041.00	5992.00	5380.00	5301.00
ATP6V0A1	2021.00	2347.00	1847.00	2371.00
ATP6V0A2	353.00	476.00	267.00	246.00
ATP6V0A4	79.00	105.00	17.00	18.00
ATP6V0B	1125.00	1206.00	3051.00	3084.00
ATP6V0C	750.00	549.00	439.00	514.00
ATP6V0D1	3159.00	3735.00	2394.00	2506.00
ATP6V0D2	0.00	0.00	4.00	2.00
ATP6V0E1	2364.00	2842.00	3107.00	2744.00
ATP6V0E2	1147.00	1207.00	735.00	868.00
ATP6V1A	1981.00	2325.00	960.00	864.00
ATP6V1B1	2.00	5.00	1.00	0.00
ATP6V1B2	1759.00	1980.00	1899.00	2150.00
ATP6V1C1	1729.00	2311.00	1142.00	1021.00
ATP6V1C2	16.98	11.38	15.02	9.24
ATP6V1D	799.00	1084.00	1183.00	948.00
ATP6V1E1	2263.00	2683.00	3759.00	3307.00
ATP6V1E2	126.00	162.00	74.00	137.00
ATP6V1F	1458.00	1600.00	2636.00	2483.00
ATP6V1FNB	4.00	8.00	0.00	1.00
ATP6V1G1	1335.00	1657.00	1570.00	1686.00
ATP6V1G2	6.00	5.00	7.00	3.00
ATP6V1G3	0.00	0.00	0.00	0.00
ATP6V1H	604.00	688.00	448.00	340.00
ATP7A	423.00	610.00	353.00	382.00
ATP7B	485.00	537.00	356.00	257.00
ATP8A1	417.00	529.00	135.00	114.00
ATP8A2	3.00	2.00	0.00	0.00
ATP8B1	99.00	120.00	41.00	41.00
ATP8B2	1651.00	1915.00	1253.00	1406.00
ATP8B3	355.00	393.00	485.00	571.00
ATP8B4	0.00	0.00	0.00	0.00
ATP9A	2785.00	3080.00	2620.00	2526.00
ATP9B	318.00	377.00	392.00	457.00
ATPAF1	390.00	453.00	605.00	622.00
ATPAF2	370.00	355.00	329.00	348.00
ATPSCKMT	575.00	781.00	165.00	217.00
ATR	701.00	1011.00	183.00	183.00
ATRAID	753.84	739.03	1639.00	2082.00
ATRIP	256.00	292.00	154.00	117.00
ATRN	2895.00	3439.00	2609.00	3175.00
ATRNL1	138.00	166.00	112.00	87.00
ATRX	1576.00	2565.00	989.00	600.00
ATXN1	268.00	330.00	214.00	178.00
ATXN10	1777.00	2055.00	1044.00	870.00
ATXN1L	2793.00	3166.00	1585.00	1456.00
ATXN2	1205.00	1400.00	1030.00	909.00
ATXN2L	3833.00	4080.00	4993.00	4236.00
ATXN3	143.00	207.00	155.00	140.00
ATXN3L	0.00	0.00	0.00	0.00
ATXN7	730.00	944.00	554.00	485.00
ATXN7L1	179.00	216.00	163.00	100.00
ATXN7L2	122.00	136.00	44.00	34.00
ATXN7L3	1798.00	1843.00	1079.00	1191.00
ATXN7L3B	1684.00	1931.00	922.00	1108.00
AUH	220.00	274.00	138.00	94.00
AUNIP	293.26	334.86	146.25	150.71
AUP1	1955.00	2234.00	3410.00	3762.00
AURKA	2810.00	3207.00	433.00	419.00
AURKAIP1	630.00	576.00	296.00	302.00
AURKB	1469.00	1635.00	432.00	499.00
AURKC	2.00	9.00	3.00	11.00
AUTS2	41.00	26.00	1.00	1.00
AVEN	63.00	63.00	250.00	162.00
AVIL	0.00	5.00	1.00	1.00
AVL9	1194.00	1390.00	1015.00	1038.00
AVP	0.00	0.00	0.00	0.00
AVPI1	49.00	36.00	38.00	72.00
AVPR1A	0.00	1.00	0.00	0.00
AVPR1B	6.00	6.00	5.00	4.00
AVPR2	0.00	0.00	0.00	0.00
AWAT1	0.00	0.00	0.00	0.00
AWAT2	0.00	0.00	0.00	0.00
AXDND1	4.00	0.00	0.00	3.00
AXIN1	688.00	682.00	434.00	417.00
AXIN2	136.00	181.00	58.00	47.00
AXL	2752.00	2903.00	2280.00	2378.00
AZGP1	0.00	0.00	0.00	0.00
AZI2	571.54	814.83	629.52	650.60
AZIN1	2688.00	3237.00	1619.00	1716.00
AZIN2	32.00	50.00	26.00	35.00
AZU1	0.00	0.00	0.00	0.00
B2M	8007.00	10176.00	10892.00	9690.00
B3GALNT1	370.00	456.00	231.00	269.00
B3GALNT2	845.12	1161.47	209.22	250.01
B3GALT1	0.00	0.00	0.00	0.00
B3GALT2	0.00	0.00	0.00	0.00
B3GALT4	11.00	9.00	10.00	1.00
B3GALT5	3.00	2.00	18.00	5.00
B3GALT6	177.00	160.00	141.00	204.00
B3GAT1	0.00	0.00	0.00	0.00
B3GAT2	68.91	61.69	14.99	11.44
B3GAT3	272.00	244.00	103.00	36.00
B3GLCT	484.00	569.00	347.00	441.00
B3GNT2	821.00	1030.00	568.00	514.00
B3GNT3	6.00	12.00	5.00	4.00
B3GNT4	41.60	54.17	57.61	72.32
B3GNT5	198.00	294.00	271.00	278.00
B3GNT6	0.00	0.00	0.00	0.00
B3GNT7	9.00	11.00	5.00	7.00
B3GNT8	0.00	0.00	0.00	0.00
B3GNT9	68.27	113.82	40.26	56.50
B3GNTL1	194.94	175.16	36.06	49.70
B4GALNT1	3310.83	3715.27	2594.00	2237.00
B4GALNT2	0.00	0.00	0.00	0.00
B4GALNT3	390.00	433.00	121.00	119.00
B4GALNT4	433.00	402.00	151.00	144.00
B4GALT1	1504.00	1775.00	1789.00	1920.00
B4GALT2	606.00	779.00	617.00	748.00
B4GALT3	847.00	856.00	898.00	1050.00
B4GALT4	479.00	612.00	505.00	514.00
B4GALT5	9806.00	11242.00	3362.00	4130.00
B4GALT6	346.00	493.00	473.00	416.00
B4GALT7	297.00	279.00	249.00	241.00
B4GAT1	533.00	584.00	455.00	632.00
B9D1	513.47	679.87	632.31	694.95
B9D2	28.00	23.00	16.00	3.00
BAALC	0.00	0.00	0.00	0.00
BAAT	1.00	0.00	0.00	0.00
BABAM1	1081.00	1184.00	817.00	944.00
BABAM2	732.00	795.00	2129.00	1981.00
BACE1	221.29	213.72	157.58	222.53
BACE2	1196.00	1380.00	2177.00	2109.00
BACH1	611.00	778.00	536.00	358.00
BACH2	30.00	19.00	6.00	9.00
BAD	238.00	181.00	104.00	104.00
BAG1	473.00	583.00	436.00	443.00
BAG2	607.22	877.53	244.46	344.41
BAG3	541.00	639.00	463.00	440.00
BAG4	315.00	354.00	153.00	196.00
BAG5	842.00	1104.00	472.00	605.00
BAG6	4340.00	4849.00	5533.00	4798.00
BAGE	0.00	0.00	0.00	0.00
BAGE2	0.00	0.00	0.00	0.00
BAGE3	0.00	0.00	0.00	0.00
BAGE4	0.00	1.01	0.00	0.00
BAHCC1	420.00	398.00	39.00	36.00
BAHD1	564.00	627.00	551.00	358.00
BAIAP2	246.00	285.00	247.00	195.00
BAIAP2L1	2088.00	2342.00	1270.98	1490.00
BAIAP2L2	0.00	1.00	0.00	0.00
BAIAP3	66.00	49.14	21.00	11.03
BAK1	634.00	671.00	661.00	757.00
BAMBI	11.00	12.00	8.00	15.00
BANF1	2808.00	3115.00	3536.00	3915.00
BANF2	0.00	0.00	0.00	0.00
BANK1	15.00	20.00	7.00	9.00
BANP	207.00	214.00	310.00	172.00
BAP1	2363.00	2546.00	1597.00	1633.00
BARD1	407.00	529.00	166.00	157.00
BARHL1	0.00	0.00	0.00	0.00
BARHL2	0.00	0.00	0.00	0.00
BARX1	0.00	0.00	0.00	0.00
BARX2	0.00	0.00	0.00	0.00
BASP1	3287.00	3936.00	3792.00	3476.00
BATF	0.00	0.00	0.00	0.00
BATF2	9.00	5.00	10.00	8.00
BATF3	119.00	118.00	47.00	74.00
BAX	845.00	825.00	601.00	530.00
BAZ1A	927.00	1387.00	389.00	365.00
BAZ1B	3927.00	5310.00	2235.00	2267.00
BAZ2A	8545.48	9604.19	6509.52	6028.22
BAZ2B	320.00	593.00	222.00	134.00
BBC3	63.00	62.00	5.00	4.00
BBIP1	135.21	217.68	215.43	265.39
BBOF1	100.32	143.00	63.00	63.00
BBOX1	0.00	1.00	0.00	0.00
BBS1	477.00	539.00	481.00	482.00
BBS10	154.00	264.00	96.00	109.00
BBS12	110.00	86.00	51.00	48.00
BBS2	1963.00	2238.00	1279.00	1235.00
BBS4	514.00	662.00	276.00	345.00
BBS5	88.00	115.00	68.00	75.00
BBS7	295.00	425.00	216.00	163.00
BBS9	332.00	343.00	317.00	273.00
BBX	2147.00	3373.00	1569.00	1259.00
BCAM	779.00	702.00	131.00	166.00
BCAN	4.00	4.00	1.00	1.00
BCAP29	644.65	928.97	928.10	795.30
BCAP31	4526.00	5037.00	9977.00	11609.00
BCAR1	822.00	580.00	452.00	383.00
BCAR3	1724.00	1967.00	2238.00	1241.00
BCAS1	0.00	1.00	1.00	0.00
BCAS2	711.00	1025.00	765.00	682.00
BCAS3	907.00	1047.00	1146.00	934.00
BCAS4	332.00	358.00	328.00	418.00
BCAT1	207.00	300.00	150.00	180.00
BCAT2	712.00	821.00	505.00	599.00
BCCIP	505.00	743.19	507.28	430.19
BCDIN3D	160.00	176.00	132.00	151.00
BCHE	94.00	123.00	31.00	31.00
BCKDHA	974.00	1163.00	726.00	607.00
BCKDHB	518.00	654.00	552.00	726.00
BCKDK	557.00	674.00	1288.00	1564.00
BCL10	950.00	1065.00	620.00	482.00
BCL11A	214.00	264.00	125.00	97.00
BCL11B	12.00	32.00	12.00	2.00
BCL2	266.00	365.00	65.00	62.00
BCL2A1	18.00	19.00	42.00	22.00
BCL2L1	6154.00	6989.00	4455.00	3795.00
BCL2L10	0.00	0.00	0.00	0.00
BCL2L11	451.00	546.00	316.00	488.00
BCL2L12	546.51	554.29	55.96	60.52
BCL2L13	1482.00	1749.00	1530.00	1456.00
BCL2L14	0.00	1.00	0.00	0.00
BCL2L15	0.00	4.00	0.00	0.00
BCL2L2	743.26	881.22	981.00	927.00
BCL2L2-PABPN1	145.73	54.38	0.00	0.00
BCL3	605.00	625.00	294.00	311.00
BCL6	296.00	336.00	298.00	199.00
BCL6B	8.00	6.00	5.00	1.00
BCL7A	454.00	418.00	304.00	243.00
BCL7B	702.00	756.00	437.00	420.00
BCL7C	115.00	133.00	15.00	18.00
BCL9	1097.00	1245.00	549.00	499.00
BCL9L	2927.00	2838.00	439.00	366.00
BCLAF1	2285.00	3826.00	1270.00	884.00
BCLAF3	91.00	179.00	50.00	54.00
BCO1	30.00	41.00	31.00	39.00
BCO2	4.00	7.00	11.00	6.00
BCOR	1139.00	1228.00	683.00	625.00
BCORL1	1221.00	1248.00	664.00	623.00
BCR	1605.00	1657.00	1206.00	1084.00
BCS1L	452.00	440.00	576.00	687.00
BDH1	402.00	381.00	435.00	354.00
BDH2	209.00	222.00	223.00	272.00
BDKRB1	3.00	1.00	0.00	0.00
BDKRB2	16.00	30.00	23.00	17.00
BDNF	182.00	290.00	21.00	41.00
BDP1	648.00	986.00	529.00	325.00
BEAN1	171.00	181.00	17.00	34.00
BECN1	1246.97	1574.46	935.32	1071.38
BECN2	0.00	0.00	0.00	0.00
BEGAIN	30.00	27.00	27.00	31.00
BEND2	0.00	0.00	0.00	0.00
BEND3	269.00	310.00	79.00	100.00
BEND4	0.00	0.00	0.00	0.00
BEND5	0.00	0.00	0.00	0.00
BEND6	3.00	3.00	5.00	2.00
BEND7	153.00	175.00	73.00	68.00
BEST1	554.88	784.36	469.90	459.40
BEST2	0.00	0.00	0.00	0.00
BEST3	9.00	15.00	5.00	0.00
BEST4	4.00	10.00	4.00	3.00
BET1	434.00	571.00	441.00	468.00
BET1L	674.00	841.00	685.00	984.00
BEX1	0.00	0.00	0.00	0.00
BEX2	37.00	45.00	125.00	198.00
BEX3	1251.00	1409.00	1098.00	1392.00
BEX4	0.00	0.00	0.00	0.00
BEX5	88.00	99.00	77.00	75.00
BFAR	1555.00	1802.00	1778.00	1624.00
BFSP1	24.00	35.00	21.00	4.00
BFSP2	0.00	0.00	0.00	0.00
BGLAP	0.00	0.00	0.00	0.00
BGN	13.00	11.00	20.00	33.00
BHLHA15	3.00	0.00	0.00	0.00
BHLHA9	0.00	0.00	0.00	0.00
BHLHB9	68.32	93.98	39.26	36.10
BHLHE22	0.00	0.00	0.00	0.00
BHLHE23	0.00	0.00	0.00	0.00
BHLHE40	20832.00	23873.00	15973.00	8391.00
BHLHE41	784.00	989.00	1313.00	1222.00
BHMG1	0.00	0.00	0.00	0.00
BHMT	0.00	0.00	0.00	0.00
BHMT2	0.00	0.00	0.00	0.00
BICC1	3197.00	3806.00	578.00	413.00
BICD1	610.00	804.00	326.00	231.00
BICD2	1189.00	1279.00	706.00	670.00
BICDL1	208.00	252.00	158.00	131.00
BICDL2	0.00	0.00	0.00	0.00
BICRA	168.00	171.00	72.00	61.00
BICRAL	896.00	973.00	497.00	403.00
BID	755.00	763.00	444.00	554.00
BIK	19.00	12.00	5.00	17.00
BIN1	1118.00	1148.00	878.00	783.00
BIN2	0.00	0.00	0.00	0.00
BIN3	267.15	279.32	245.39	261.40
BIRC2	1130.00	1808.00	1446.00	1012.00
BIRC3	1990.00	3369.00	4722.00	2634.00
BIRC5	1855.00	2026.00	393.00	384.00
BIRC6	1554.00	1931.00	684.00	603.00
BIRC7	0.00	0.00	0.00	0.00
BIVM	273.06	350.87	99.10	95.88
BIVM-ERCC5	383.31	421.92	43.81	163.40
BLCAP	1659.00	1736.00	1498.00	2147.00
BLID	0.00	0.00	0.00	0.00
BLK	0.00	0.00	2.00	0.00
BLM	304.00	446.00	119.00	74.00
BLMH	609.00	654.00	333.00	432.00
BLNK	0.00	0.00	0.00	0.00
BLOC1S1	395.00	422.00	669.00	842.00
BLOC1S2	196.00	272.00	216.00	221.00
BLOC1S3	143.00	152.00	491.00	428.00
BLOC1S4	72.00	60.00	66.00	79.00
BLOC1S5	414.00	565.00	286.00	370.00
BLOC1S6	612.00	952.00	366.00	365.00
BLVRA	822.00	890.00	876.00	765.00
BLVRB	437.00	503.00	471.00	500.00
BLZF1	214.00	392.00	315.00	166.00
BMERB1	434.00	524.00	654.00	686.00
BMF	702.00	805.00	209.00	200.00
BMI1	316.12	475.21	166.94	242.23
BMP1	375.00	326.00	828.00	886.00
BMP10	0.00	0.00	0.00	0.00
BMP15	0.00	0.00	0.00	0.00
BMP2	29.00	40.00	32.00	36.00
BMP2K	252.00	336.00	60.37	73.00
BMP3	0.00	0.00	0.00	0.00
BMP4	1.00	0.00	10.00	0.00
BMP5	3.00	7.00	0.00	1.00
BMP6	387.00	440.00	199.00	235.11
BMP7	0.00	0.00	0.00	0.00
BMP8A	10.58	8.48	3.19	0.00
BMP8B	115.42	142.52	39.81	33.00
BMPER	1.00	3.00	0.00	0.00
BMPR1A	957.00	1370.00	473.00	463.00
BMPR1B	60.00	68.00	47.00	68.00
BMPR2	2374.00	3385.00	1138.00	1047.00
BMS1	1857.00	2396.00	1140.00	1147.00
BMT2	342.00	386.00	144.00	136.00
BMX	0.00	0.00	0.00	0.00
BNC1	433.00	533.00	208.00	113.00
BNC2	18.00	40.00	12.00	18.00
BNIP1	226.00	220.00	372.00	363.00
BNIP2	962.00	1209.00	570.00	450.00
BNIP3	1925.00	2249.00	10044.00	11195.00
BNIP3L	2969.00	4038.00	5994.00	5525.00
BNIP5	0.00	0.00	0.00	0.00
BNIPL	3.00	15.00	4.00	4.00
BOC	0.00	3.00	0.00	0.00
BOD1	696.00	815.00	956.00	1174.00
BOD1L1	906.00	1345.00	485.00	389.00
BOD1L2	0.00	0.00	0.00	0.00
BOK	834.00	822.00	670.00	772.00
BOLA1	10.00	13.00	11.00	28.00
BOLA2	46.62	21.07	0.00	1.48
BOLA2-SMG1P6	824.96	1006.96	595.22	651.06
BOLA2B	230.52	208.60	114.69	117.04
BOLA3	157.00	147.00	335.00	368.00
BOLL	0.00	0.00	0.00	0.00
BOP1	1089.00	1107.00	210.00	191.00
BORA	193.32	285.24	41.82	38.71
BORCS5	206.00	216.00	135.00	132.00
BORCS6	65.00	65.00	75.00	88.00
BORCS7	43.00	91.00	96.00	71.00
BORCS8	114.00	143.00	69.00	58.00
BORCS8-MEF2B	57.00	56.00	20.00	23.00
BPGM	380.00	411.00	118.00	184.00
BPHL	252.00	288.00	183.00	192.00
BPI	0.00	0.00	0.00	0.00
BPIFA1	0.00	0.00	0.00	0.00
BPIFA2	0.00	0.00	0.00	0.00
BPIFA3	0.00	0.00	0.00	0.00
BPIFB1	0.00	0.00	0.00	0.00
BPIFB2	0.00	0.00	0.00	0.00
BPIFB3	0.00	0.00	0.00	0.00
BPIFB4	0.00	0.00	0.00	0.00
BPIFB6	0.00	0.00	0.00	0.00
BPIFC	0.00	0.00	0.00	0.00
BPNT1	947.00	1069.00	620.00	724.00
BPTF	1440.00	2091.00	778.00	631.00
BPY2	0.00	0.00	0.00	0.00
BPY2B	0.00	0.00	0.00	0.00
BPY2C	0.00	0.00	0.00	0.00
BRAF	909.00	1243.00	751.00	590.00
BRAP	470.00	598.00	572.00	542.00
BRAT1	369.00	334.00	40.00	36.00
BRCA1	793.00	1242.00	414.00	339.00
BRCA2	164.00	230.00	82.00	37.00
BRCC3	394.00	712.00	456.00	418.00
BRD1	442.00	461.00	192.00	155.00
BRD2	8021.00	9294.00	5830.00	5041.00
BRD3	806.15	896.87	488.97	481.53
BRD3OS	833.85	928.13	498.03	824.47
BRD4	1088.00	1024.00	572.00	485.00
BRD7	2578.01	3534.42	2117.55	2114.18
BRD8	2541.00	2938.00	1253.00	1231.00
BRD9	1695.00	2008.00	1028.00	1222.00
BRDT	0.00	0.00	0.00	0.00
BRF1	392.00	410.00	192.00	247.00
BRF2	147.73	125.35	286.45	216.19
BRI3	606.00	644.00	1162.02	1234.00
BRI3BP	1671.00	1814.00	1031.00	1158.00
BRICD5	19.00	8.00	2.00	0.00
BRINP1	2.00	1.00	0.00	0.00
BRINP2	0.00	0.00	0.00	0.00
BRINP3	0.00	0.00	0.00	0.00
BRIP1	363.00	601.00	109.00	97.00
BRIX1	1003.00	1364.00	801.00	607.00
BRK1	3732.00	4326.00	6762.00	8411.00
BRMS1	978.00	1070.00	1045.00	1042.00
BRMS1L	269.00	393.00	145.00	151.00
BROX	717.00	996.00	591.00	490.00
BRPF1	724.00	811.00	767.00	574.00
BRPF3	1712.00	1831.00	1699.00	1545.00
BRS3	0.00	0.00	0.00	0.00
BRSK1	163.00	153.00	214.00	229.00
BRSK2	148.00	155.00	87.00	74.00
BRWD1	1018.00	1535.00	525.00	406.00
BRWD3	910.00	1353.00	291.00	301.00
BSCL2	406.00	472.00	458.00	591.00
BSDC1	2147.00	2590.00	1695.00	1722.00
BSG	9874.00	9072.00	4292.00	4496.00
BSN	23.00	36.00	17.00	12.00
BSND	0.00	0.00	0.00	0.00
BSPH1	0.00	0.00	0.00	0.00
BSPRY	18.00	32.00	42.00	36.00
BST1	0.00	3.00	1.00	3.00
BST2	3.00	3.00	0.00	0.00
BSX	0.00	0.00	0.00	0.00
BTAF1	779.00	1111.00	774.00	713.00
BTBD1	1174.00	1627.00	912.00	1095.00
BTBD10	429.00	483.00	245.00	274.00
BTBD11	0.00	0.00	0.00	0.00
BTBD16	2.00	1.00	1.00	2.00
BTBD17	0.00	0.00	0.00	0.00
BTBD18	3.00	0.00	1.00	0.00
BTBD19	3.00	1.00	0.00	3.00
BTBD2	1245.00	1149.00	173.00	186.00
BTBD3	1024.00	1345.00	629.00	552.00
BTBD6	401.00	514.00	649.00	599.00
BTBD7	908.00	1052.00	318.00	343.00
BTBD8	78.00	158.00	62.00	47.00
BTBD9	480.00	607.00	440.00	335.00
BTC	43.00	49.00	21.00	17.00
BTD	638.14	793.07	277.04	268.02
BTF3	12586.00	15244.00	9409.00	8658.00
BTF3L4	2017.00	2406.00	2727.00	2603.00
BTG1	1835.00	2264.00	4345.00	3344.00
BTG2	217.00	186.00	92.00	108.00
BTG3	948.00	1129.00	1035.00	1136.00
BTG4	0.00	0.00	0.00	0.00
BTK	1.00	3.00	0.00	0.00
BTLA	0.00	0.00	2.00	0.00
BTN1A1	2.00	0.00	0.00	2.00
BTN2A1	620.00	737.00	1293.00	1157.00
BTN2A2	408.00	559.00	405.00	313.00
BTN3A1	512.70	634.75	345.03	429.65
BTN3A2	879.82	930.95	288.78	386.35
BTN3A3	114.48	144.31	45.20	65.00
BTNL10	0.00	0.00	0.00	0.00
BTNL2	0.00	0.00	0.00	0.00
BTNL3	0.00	0.00	0.00	0.00
BTNL8	0.00	0.00	0.00	0.00
BTNL9	9.00	9.00	0.00	1.00
BTRC	635.00	827.00	450.00	449.00
BUB1	2464.00	2849.00	550.00	465.00
BUB1B	1636.00	1968.00	270.00	247.00
BUB1B-PAK6	2.00	5.00	0.00	0.00
BUB3	2249.00	2522.00	1085.00	1052.00
BUD13	462.00	548.00	553.00	483.00
BUD23	1645.00	1879.00	1544.00	1631.00
BUD31	1429.86	1580.91	1820.00	1913.00
BVES	0.00	0.00	0.00	0.00
BYSL	628.00	704.00	715.00	639.00
BZW1	5951.00	7474.00	8036.00	7356.00
BZW2	786.00	848.00	505.00	468.00
C10orf105	0.00	0.00	0.00	0.00
C10orf120	0.00	0.00	0.00	0.00
C10orf143	0.00	5.00	4.00	7.00
C10orf53	0.00	0.00	0.00	0.00
C10orf62	1.00	0.00	0.00	0.00
C10orf67	0.00	0.00	0.00	0.00
C10orf71	0.00	0.00	0.00	0.00
C10orf82	0.00	0.00	0.00	0.00
C10orf88	179.00	208.00	116.00	106.00
C10orf90	0.00	0.00	0.00	0.00
C10orf95	2.00	5.00	0.00	6.00
C10orf99	0.00	2.00	1.00	0.00
C11orf1	56.00	49.00	230.00	190.00
C11orf16	0.00	2.00	0.00	0.00
C11orf21	0.00	0.00	0.00	0.00
C11orf24	426.00	444.00	209.00	225.00
C11orf42	0.00	0.00	0.00	0.00
C11orf45	164.00	186.00	174.00	245.00
C11orf49	867.00	997.00	1008.00	1015.00
C11orf52	0.00	0.00	0.00	0.00
C11orf53	0.00	0.00	0.00	0.00
C11orf54	486.00	677.00	220.00	236.00
C11orf58	1909.00	2620.00	1628.00	1491.00
C11orf65	5.00	4.00	45.00	23.00
C11orf68	403.00	459.00	607.00	729.00
C11orf71	152.00	134.00	74.00	67.00
C11orf80	386.00	497.00	501.00	530.00
C11orf86	7.00	5.00	1.00	0.00
C11orf87	0.00	0.00	0.00	0.00
C11orf88	0.00	0.00	0.00	0.00
C11orf91	5.00	4.00	3.00	6.00
C11orf94	1.00	0.00	0.00	0.00
C11orf95	443.00	466.00	275.00	296.00
C11orf96	4.00	3.00	1.00	1.00
C11orf97	0.00	0.00	0.00	0.00
C11orf98	665.29	683.58	323.55	383.42
C12orf10	994.00	1082.00	985.00	1096.00
C12orf29	272.04	404.91	304.03	348.03
C12orf4	356.00	523.00	228.00	284.00
C12orf40	0.00	0.00	0.00	0.00
C12orf42	0.00	0.00	0.00	0.00
C12orf43	448.00	488.00	207.00	241.00
C12orf45	208.00	266.00	122.00	91.00
C12orf49	1463.00	1661.00	1007.00	1034.00
C12orf50	0.00	0.00	0.00	0.00
C12orf54	0.00	0.00	0.00	0.00
C12orf56	0.00	0.00	0.00	0.00
C12orf57	847.00	742.00	357.00	372.00
C12orf60	24.00	26.00	39.00	25.00
C12orf65	350.00	376.00	354.00	451.00
C12orf66	192.00	195.00	101.00	120.00
C12orf71	2.00	0.00	0.00	0.00
C12orf73	68.00	70.00	73.00	64.00
C12orf74	0.00	0.00	0.00	0.00
C12orf75	1566.00	1907.00	1370.00	1169.00
C12orf76	63.00	90.00	59.00	94.00
C12orf77	0.00	0.00	0.00	0.00
C13orf42	0.00	0.00	0.00	0.00
C13orf46	18.00	20.00	4.00	19.00
C14orf119	1530.00	1747.00	1307.00	1404.00
C14orf132	1571.00	1806.00	1194.00	1345.00
C14orf180	0.00	0.00	0.00	0.00
C14orf28	48.00	75.00	30.00	31.00
C14orf39	2.00	0.00	0.00	0.00
C14orf93	232.00	290.00	103.00	150.00
C15orf39	168.00	154.00	74.00	90.00
C15orf40	187.00	247.00	148.00	222.00
C15orf41	94.00	142.00	63.00	78.00
C15orf48	1809.00	1938.00	13901.00	11717.00
C15orf56	0.00	0.00	0.00	0.00
C15orf61	7.00	3.00	5.00	12.00
C15orf62	111.00	97.00	32.00	20.00
C15orf65	31.00	50.00	31.00	48.00
C16orf46	80.00	95.00	36.00	64.00
C16orf54	0.00	0.00	0.00	0.00
C16orf58	802.00	969.00	1395.00	1510.00
C16orf70	876.73	960.18	559.74	589.50
C16orf71	4.08	1.00	0.00	0.00
C16orf72	515.00	685.00	575.00	454.00
C16orf74	37.00	58.00	23.00	21.00
C16orf78	0.00	0.00	0.00	0.00
C16orf82	0.00	0.00	0.00	0.00
C16orf86	7.00	5.00	1.00	0.00
C16orf87	224.00	321.00	293.00	265.00
C16orf89	0.00	0.00	0.00	0.00
C16orf90	0.00	0.00	0.00	0.00
C16orf91	83.00	90.00	36.00	44.00
C16orf92	0.00	0.00	0.00	0.00
C16orf95	13.00	20.00	8.00	11.00
C16orf96	2.00	2.00	3.00	11.00
C16orf97	0.00	0.00	0.00	0.00
C17orf100	59.00	82.00	32.00	56.00
C17orf107	14.00	10.00	4.00	7.00
C17orf113	51.00	53.00	42.00	63.00
C17orf49	579.00	672.00	664.00	640.00
C17orf50	0.00	0.00	0.00	0.00
C17orf58	125.00	204.00	177.00	221.00
C17orf64	0.00	0.00	0.00	0.00
C17orf67	12.00	13.00	2.00	2.00
C17orf75	257.00	315.00	326.00	247.00
C17orf77	0.00	0.00	0.00	0.00
C17orf78	0.00	1.00	0.00	0.00
C17orf80	704.00	838.00	403.00	481.00
C17orf97	31.00	33.00	36.00	33.00
C17orf98	0.00	0.00	0.00	0.00
C17orf99	0.00	0.00	0.00	0.00
C18orf12	0.00	0.00	0.00	0.00
C18orf21	324.00	345.00	302.00	214.00
C18orf25	1064.00	1318.00	721.00	840.00
C18orf32	165.64	239.18	428.12	413.19
C18orf54	552.00	930.00	201.00	129.00
C18orf63	0.00	0.00	0.00	0.00
C19orf12	343.00	361.00	115.00	182.00
C19orf18	3.00	1.00	1.00	1.00
C19orf25	266.00	250.00	24.00	34.00
C19orf33	92.00	114.00	42.00	54.00
C19orf38	0.00	1.00	3.00	0.00
C19orf44	151.48	98.72	98.57	56.62
C19orf47	225.00	189.00	109.00	95.00
C19orf48	1256.00	1289.00	660.00	778.00
C19orf53	491.00	474.00	263.00	226.00
C19orf54	166.00	192.00	368.00	366.00
C19orf57	23.00	13.00	15.00	7.00
C19orf67	0.00	0.00	0.00	0.00
C19orf71	2.00	1.00	0.00	0.00
C19orf73	3.00	1.00	3.00	10.00
C19orf81	0.00	0.00	0.00	0.00
C19orf84	0.00	0.00	0.00	0.00
C1D	234.00	302.00	309.00	247.00
C1GALT1	556.00	907.00	475.00	482.00
C1GALT1C1	593.00	807.00	414.00	383.00
C1GALT1C1L	39.00	41.00	15.00	29.00
C1QA	0.00	0.00	0.00	0.00
C1QB	0.00	0.00	0.00	0.00
C1QBP	2812.59	3358.00	2314.00	2661.47
C1QC	0.00	0.00	0.00	0.00
C1QL1	173.00	187.00	26.00	17.00
C1QL2	0.00	0.00	0.00	0.00
C1QL3	0.00	0.00	0.00	0.00
C1QL4	108.00	98.00	71.00	90.00
C1QTNF1	147.00	138.00	79.00	65.00
C1QTNF12	0.00	0.00	0.00	0.00
C1QTNF2	0.00	0.00	0.00	0.00
C1QTNF3	24.00	34.00	7.00	8.00
C1QTNF4	0.00	0.00	0.00	0.00
C1QTNF5	0.00	0.00	0.00	0.00
C1QTNF6	3.00	6.00	14.00	9.00
C1QTNF7	0.00	0.00	0.00	0.00
C1QTNF8	0.00	0.00	0.00	0.00
C1QTNF9	0.00	0.00	0.00	0.00
C1QTNF9B	0.00	0.00	0.00	0.00
C1R	84.00	85.00	80.00	68.00
C1RL	732.00	931.00	444.00	581.00
C1S	148.00	184.00	353.00	332.00
C1orf100	0.00	2.00	0.00	0.00
C1orf105	0.00	0.00	0.00	0.00
C1orf109	469.00	577.00	292.00	326.00
C1orf112	347.69	414.88	157.14	119.55
C1orf115	945.00	1034.00	479.00	563.00
C1orf116	0.00	0.00	0.00	0.00
C1orf122	118.00	115.00	300.00	338.00
C1orf127	0.00	0.00	0.00	0.00
C1orf131	110.00	170.00	124.00	146.00
C1orf141	0.00	0.00	0.00	0.00
C1orf146	0.00	0.00	0.00	0.00
C1orf158	0.00	0.00	0.00	0.00
C1orf159	129.00	102.00	1.00	6.00
C1orf162	4.00	5.00	4.00	6.00
C1orf167	0.00	0.00	0.00	0.00
C1orf174	696.00	774.00	400.00	402.00
C1orf185	0.00	0.00	0.00	0.00
C1orf189	0.00	4.00	0.00	3.00
C1orf194	0.00	0.00	0.00	2.00
C1orf195	0.00	0.00	0.00	0.00
C1orf198	770.00	898.00	481.00	501.00
C1orf21	84.00	124.00	39.00	72.00
C1orf210	0.00	1.00	0.00	0.00
C1orf216	1379.00	1700.00	896.00	1200.00
C1orf226	187.00	193.00	283.00	264.00
C1orf229	8.00	2.00	3.00	1.00
C1orf232	0.00	0.00	0.00	0.00
C1orf35	80.00	83.00	84.00	83.00
C1orf43	2836.00	3257.00	3272.00	3660.00
C1orf50	218.00	287.00	185.00	286.00
C1orf52	385.00	440.00	258.00	292.00
C1orf53	0.00	2.00	7.00	4.00
C1orf54	0.00	2.00	4.00	7.00
C1orf56	121.78	106.67	34.42	45.73
C1orf61	0.00	0.00	0.00	0.00
C1orf68	0.00	0.00	0.00	0.00
C1orf74	101.00	105.00	105.00	191.00
C1orf87	0.00	0.00	0.00	0.00
C1orf94	0.00	0.00	0.00	0.00
C2	10.00	10.00	7.00	2.00
C20orf141	0.00	0.00	0.00	0.00
C20orf144	0.00	0.00	0.00	0.00
C20orf173	0.00	0.00	0.00	0.00
C20orf194	801.00	909.00	1124.00	1012.00
C20orf202	1.00	1.00	1.00	2.00
C20orf203	1.00	0.00	0.00	0.00
C20orf204	6.00	6.00	0.00	2.00
C20orf27	651.00	592.00	192.00	225.00
C20orf85	0.00	0.00	0.00	0.00
C20orf96	342.00	428.00	570.00	734.00
C21orf58	70.00	58.00	5.00	7.00
C21orf62	0.00	2.00	0.00	2.00
C21orf91	590.00	804.00	131.00	82.00
C22orf15	0.00	0.00	0.00	0.00
C22orf23	194.00	177.00	212.00	188.00
C22orf24	1.00	0.00	2.00	0.00
C22orf31	2.00	0.00	0.00	0.00
C22orf34	0.00	0.00	0.00	0.00
C22orf39	280.00	372.00	206.00	321.00
C22orf42	0.00	0.00	0.00	0.00
C2CD2	629.00	601.00	177.00	231.00
C2CD2L	206.00	247.00	162.00	131.00
C2CD3	1331.00	1479.00	627.00	484.00
C2CD4A	29.00	31.00	0.00	0.00
C2CD4B	0.00	0.00	0.00	0.00
C2CD4C	145.00	129.00	17.00	11.00
C2CD4D	0.00	0.00	0.00	0.00
C2CD5	811.00	1080.00	256.00	276.00
C2CD6	0.00	3.00	0.00	3.00
C2orf15	67.00	93.00	74.00	81.00
C2orf16	18.00	15.00	22.00	24.00
C2orf27A	81.00	59.00	40.00	53.00
C2orf42	166.00	216.00	261.00	264.00
C2orf49	677.00	957.00	472.00	447.00
C2orf50	0.00	4.00	3.00	1.00
C2orf66	4.00	6.00	0.00	0.00
C2orf68	482.00	483.00	254.00	385.00
C2orf69	284.00	443.00	160.00	191.00
C2orf72	0.00	0.00	0.00	0.00
C2orf73	0.00	2.00	1.00	2.00
C2orf74	62.00	107.00	100.00	158.00
C2orf76	113.00	121.00	202.00	123.00
C2orf78	0.00	0.00	0.00	0.00
C2orf80	0.00	0.00	0.00	0.00
C2orf81	40.00	39.00	24.00	42.00
C2orf83	0.00	0.00	0.00	0.00
C2orf88	29.00	45.00	22.00	15.00
C2orf92	2.00	6.00	1.00	2.00
C3	42736.00	46903.00	16395.00	15272.00
C3AR1	1.00	5.00	1.00	0.00
C3orf14	223.00	310.00	611.00	591.00
C3orf18	245.00	263.00	914.00	1150.00
C3orf20	2.00	0.00	0.00	0.00
C3orf22	0.00	0.00	0.00	0.00
C3orf33	54.00	76.00	65.00	67.00
C3orf35	1.00	12.00	1.00	2.00
C3orf38	357.00	495.00	256.00	182.00
C3orf49	0.00	0.00	0.00	0.00
C3orf52	235.00	237.00	64.00	81.00
C3orf56	0.00	0.00	0.00	0.00
C3orf62	235.00	253.00	168.00	169.00
C3orf67	125.00	151.00	154.00	161.00
C3orf70	0.00	0.00	0.00	0.00
C3orf80	15.00	12.00	13.00	19.00
C3orf84	0.00	0.00	0.00	0.00
C3orf85	0.00	0.00	0.00	0.00
[truncated: 17,428 more rows]
