# Supplementary material for: Four-dimensional hydrogel dressing adaptable to the urethral microenvironment for scarless urethral reconstruction
Source: Nat Commun. 2023 Nov 22;14:7632. doi: 10.1038/s41467-023-43421-w (PMC10665446; doi:10.1038/s41467-023-43421-w)
Supplement: Supplementary file 4 — Source Data [file 41467_2023_43421_MOESM4_ESM.zip › Source Data/Source Data (supplementary information).xlsx]

## Sheet: Supplementary Fig. 2A
Supplementary Fig. 2A
	Stress (Pa)	G' (Pa)	G'' (Pa)
	18.6	2734	139.4
	39.6	2689	133.2
	53.36	2607	141.7
	70.89	2528	173.4
	94.97	2393	199.4
	114.7	2252	243.6
	159.4	1973	407.5
	183.4	1603	530.7
	203.5	1227	597.8
	216.2	923	669.4
	226.8	669.2	686
	262.3	430.5	594.2
	294.7	313.7	524.5
	321.7	240.2	468.5
	368.8	169.1	403.3
	421.9	102	319.5
	466.7	63.1	252.2

## Sheet: Supplementary Fig. 2B
Supplementary Fig. 2B
	Shear rate (1/s)	Viscosity (Pa.s)
	0.915	484
	0.9594	433.3
	1.02	383.4
	1.086	348.4
	1.155	323.1
	1.24	296.7
	1.338	265
	1.416	249.3
	1.524	233
	1.63	217.2
	1.74	208.1
	1.866	200.8
	1.999	191
	2.156	179.9
	2.315	170.7
	2.487	159.8
	2.652	151.6
	2.859	140.8
	3.053	132.5
	3.292	124.9
	3.508	116.6
	3.766	108.8
	4.054	99.56
	4.355	89.17
	4.663	80.26
	4.995	74.37
	5.327	70.51
	5.742	63.98
	6.147	60.01
	6.582	56.81
	7.061	52.8
	7.566	48.85
	8.126	46.11
	8.712	43.19
	9.349	40.12
	9.993	37.59
	10.72	36.54
	11.48	35.21
	12.34	35.5
	13.21	34.3
	14.21	30.93
	15.23	27.55
	16.32	24.82
	17.49	22.1
	18.77	19.59
	20.11	18.2
	21.55	17.23
	23.1	16.26
	24.79	14.97
	26.55	14.62
	28.49	13.57
	30.59	12.05
	32.82	9.812
	35.13	8.927
	37.65	8.656
	40.41	7.882
	43.28	7.64
	46.49	6.728
	49.75	5.941
	53.4	5.634
	57.21	5.198
	61.4	4.594
	65.77	4.525
	70.57	3.922
	75.66	3.74
	81.11	3.514
	86.97	3.114
	93.25	2.843
	100	2.518

## Sheet: Supplementary Fig. 3A
Supplementary Fig. 3A
	GMPD+hv (C 1s)
	299.18	12923.3	0	0	0	0	12931.8
	299.08	12924.4	0	0	0	0	12933
	298.98	12902.5	0	0	0	0	12911.2
	298.88	12809.3	0	0	0	0	12818
	298.78	12690.8	0	0	0	0	12699.6
	298.68	12473.4	0	0	0	0	12482.3
	298.58	12340	0	0	0	0	12348.8
	298.48	12549.9	0	0	0	0	12558.8
	298.38	12210.6	0	0	0	0	12219.6
	298.28	11901.1	0	0	0	0	11910.2
	298.18	11879	0	0	0	0	11888.1
	298.08	11707.8	0	0	0	0	11716.9
	297.98	11888.6	0	0	0	0	11897.8
	297.88	11636.6	0	0	0	0	11645.9
	297.78	11236.6	0	0	0	0	11245.9
	297.68	11284.7	0	0	0	0	11294.2
	297.58	11435.2	0	0	0	0	11444.7
	297.48	11152.6	0	0	0	0	11162.1
	297.38	10837.2	0	0	0	0	10846.8
	297.28	10749	0	0	0	0	10758.7
	297.18	10975.3	0	0	0	0	10985
	297.08	10636.1	0	0	0	0	10645.9
	296.98	10508.1	0	0	0	0	10518
	296.88	10280.5	0	0	0	0	10290.4
	296.78	10294.4	0	0	0	0	10304.4
	296.68	10062.8	0	0	0	0	10072.8
	296.58	9865.63	0	0	0	0	9875.76
	296.48	9841.71	0	0	0	0	9851.91
	296.38	9848.48	0	0	0	0	9858.76
	296.28	9801.05	0	0	0	0	9811.4
	296.18	9339.18	0	0	0	0	9349.6
	296.08	9375.3	0	0	0	0	9385.79
	295.98	9457.38	0	0	0	0	9467.95
	295.88	9485.24	0	0	0	0	9495.89
	295.78	9230.65	0	0	0	0	9241.38
	295.68	8996.65	0	0	0	0	9007.45
	295.58	8848.06	0	0	0	0	8858.94
	295.48	8813.69	0	0	0	0	8824.65
	295.38	8778.31	0	0	0	0	8789.35
	295.28	8506.22	0	0	0	0	8517.35
	295.18	8374.08	0	0	0	0	8385.29
	295.08	8318.46	0	0	0	0	8329.76
	294.98	8357.2	0	0	0	0	8368.58
	294.88	8158.36	0	0	0	0	8169.83
	294.78	7974.67	0	0	0	0	7986.23
	294.68	7886.72	0	0	0	0	7898.37
	294.58	7950.35	0	0	0	0	7962.1
	294.48	7635.94	0	0	0	0	7647.79
	294.38	7424.54	0	0	0	0	7436.48
	294.28	7481.03	0	0	0	0	7493.07
	294.18	7400.66	0	0	0	0	7412.8
	294.08	7421.47	0	0	0	0	7433.73
	293.98	7348.8	0	0	0	0	7361.16
	293.88	7291.6	0	0	0	0	7304.07
	293.78	7215.45	0	0	0	0	7228.04
	293.68	7424.77	0	0	0	0	7437.49
	293.58	7044.41	0	0	0	0	7057.25
	293.48	7031.51	0	0	0	0	7044.5
	293.38	6963.51	0	0	0	0	6976.63
	293.28	6734.87	6899.08	6907.9	6902.41	6898.7	6911.98
	293.18	6853.13	6896.14	6905.01	6899.41	6895.71	6909.15
	293.08	6910.5	6866.02	6874.92	6869.23	6865.52	6879.13
	292.98	7247.44	6827.42	6836.35	6830.55	6826.84	6840.64
	292.88	6845.26	6787.99	6796.93	6791.03	6787.32	6801.31
	292.78	6539.2	6739.81	6748.75	6742.75	6739.04	6753.24
	292.68	6723.26	6680.98	6689.9	6683.8	6680.08	6694.53
	292.58	6766.49	6640.96	6649.84	6643.65	6639.92	6654.63
	292.48	6808.77	6616.39	6625.21	6618.93	6615.18	6630.18
	292.38	6517.17	6587.68	6596.42	6590.07	6586.28	6601.62
	292.28	6448.59	6556.92	6565.55	6559.14	6555.3	6571.02
	292.18	6602.48	6519.17	6527.65	6521.21	6517.28	6533.46
	292.08	6688.79	6504.45	6512.74	6506.32	6502.26	6518.99
	291.98	6447.8	6504.46	6512.52	6506.2	6501.93	6519.33
	291.88	6323.64	6504.5	6512.27	6506.16	6501.56	6519.81
	291.78	6568.73	6504.57	6512	6506.28	6501.17	6520.51
	291.68	6703.09	6504.72	6511.73	6506.66	6500.78	6521.55
	291.58	6674.94	6504.88	6511.38	6507.36	6500.31	6523
	291.48	6767.49	6505.03	6510.93	6508.54	6499.74	6525.03
	291.38	6729.6	6505.32	6510.5	6510.59	6499.18	6528.04
	291.28	6490.08	6505.78	6510.1	6513.9	6498.66	6532.44
	291.18	6566.82	6506.39	6509.7	6518.95	6498.14	6538.75
	291.08	6655.18	6507.19	6509.32	6526.47	6497.63	6547.71
	290.98	6724.87	6508.16	6508.9	6537.41	6497.09	6560.3
	290.88	6856.57	6509.38	6508.49	6553.13	6496.55	6577.91
	290.78	6487.48	6510.84	6508.04	6575.38	6495.97	6602.33
	290.68	6703.94	6512.64	6507.62	6606.59	6495.41	6636.03
	290.58	6550.09	6514.81	6507.18	6649.82	6494.84	6682.13
	290.48	6767.59	6517.49	6506.82	6709.16	6494.34	6744.79
	290.38	6567.89	6520.65	6506.43	6789.73	6493.82	6829.16
	290.28	6558.69	6524.36	6506.02	6898.07	6493.27	6941.91
	290.18	6841.6	6528.61	6505.47	7042.4	6492.58	7091.32
	290.08	7104.22	6533.48	6504.75	7233.04	6491.72	7287.83
	289.98	7435.78	6539	6503.78	7482.67	6490.61	7544.24
	289.88	7601.47	6545.11	6502.33	7806.67	6489.02	7876.08
	289.78	8503.1	6551.88	6500.33	8223.8	6486.87	8302.28
	289.68	9126.96	6559.47	6497.72	8756.49	6484.11	8845.45
	289.58	9549.79	6567.87	6494.29	9430.92	6480.53	9532.03
	289.48	10824	6577.27	6489.93	10277.6	6476.02	10392.8
	289.38	11342	6587.85	6484.53	11331	6470.47	11462.5
	289.28	12761.4	6599.69	6477.81	12629.2	6463.59	12779.5
	289.18	14508.3	6612.8	6469.37	14212.2	6454.98	14384.4
	289.08	16602.9	6627.54	6459.06	16120.5	6444.48	16318.1
	288.98	18485.9	6643.96	6446.41	18389.8	6431.59	18617
	288.88	21111.4	6662.3	6431.04	21045.4	6415.84	21307.1
	288.78	24326.8	6682.94	6412.65	24092.4	6396.82	24394.3
	288.68	27860.6	6706.32	6391.08	27501.9	6374	27851.3
	288.58	32006.8	6733.21	6366.61	31195.7	6347.01	31601.5
	288.48	35444.2	6764.71	6340.3	35029.9	6315.61	35503.7
	288.38	39049.7	6802.3	6314.48	38784.5	6279.63	39342
	288.28	42860.4	6848.23	6293.96	42169.4	6239.39	42832.8
	288.18	45150.4	6905.37	6287.09	44854.7	6195.4	45656.4
	288.08	47126.8	6977	6307.3	46528.7	6148.11	47516.8
	287.98	48731.2	7067.7	6376.42	46972.5	6098.66	48219.3
	287.88	47654.9	7182.85	6526.95	46120.7	6048.28	47734
	287.78	46440.2	7328.6	6805.03	44081.7	5998.07	46219.2
	287.68	44233.6	7512.12	7273.02	41105.4	5949.07	43992.4
	287.58	41928.8	7741.88	8010.37	37515.7	5902.3	41463.4
	287.48	39352.8	8027.24	9110.81	33638.4	5858.1	39060.3
	287.38	36988.6	8379.24	10676.2	29748.6	5816.56	37171
	287.28	35312.2	8810.42	12804	26046.9	5777	36107.4
	287.18	35934.2	9335.87	15570.3	22659.1	5738.58	36088.1
	287.08	37117.5	9973.56	19008.1	19648.2	5700.11	37229.7
	286.98	39372	10744.9	23085.5	17031.6	5660.04	39541.9
	286.88	43307.8	11675.8	27687.9	14796.5	5617	42926.3
	286.78	47324.1	12797.7	32610.1	12912.9	5570.02	47180.7
	286.68	51801.8	14147.9	37561.4	11342	5518.15	52014.9
	286.58	56914.8	15770.1	42188.7	10042	5460.54	57079.8
	286.48	62573.5	17716.2	46115.7	8972.9	5397.11	62010.6
	286.38	66891.2	20045.7	48991.1	8097.09	5327.87	66478.2
	286.28	70744.7	22827	50539.5	7381.35	5253.27	70241.3
	286.18	73429.1	26136.7	50604.2	6797.01	5174.21	73189.4
	286.08	74768.3	30058.5	49171.5	6319.63	5091.7	75366.3
	285.98	76343.3	34681	46373.8	5928.33	5006.42	76970.3
	285.88	77824.9	40093.2	42467.7	5605.61	4918.9	78328.7
	285.78	79540.7	46376.7	37794.4	5336.71	4829.25	79849.4
	285.68	81690.2	53593.4	32729.1	5108.93	4736.95	81957.5
	285.58	85196.2	61765.5	27631.2	4911.68	4641.24	85025.8
	285.48	89900.7	70846.1	22803.7	4736.14	4541.13	89303.6
	285.38	95329.6	80677.9	18467	4574.86	4435.42	94848.9
	285.28	102009	90942.6	14750.1	4421.62	4322.74	101469
	285.18	109658	101115	11697.4	4272.01	4202.5	108679
	285.08	115630	110451	9285.06	4122.97	4074.52	115710
	284.98	120989	118073	7442.67	3972.47	3938.99	121610
	284.88	125610	123212	6075.33	3819.54	3796.61	125514
	284.78	129402	125623	5083.54	3665.65	3650.09	127072
	284.68	125941	126002	4374.21	3512.51	3502.04	126885
	284.58	121211	123869	3868.4	3362.11	3355.13	124389
	284.48	115646	116881	3505.16	3217.6	3212.99	117178
	284.38	105394	106277	3240.2	3082.36	3079.34	106441
	284.28	94057.3	93706.1	3041.91	2958.21	2956.25	93793.8
	284.18	82139.1	80658.9	2889.66	2846.8	2845.54	80704.3
	284.08	70008.5	68197.4	2770.4	2749.22	2748.42	68220.2
	283.98	59568.7	56927.4	2675.5	2665.41	2664.91	56938.5
	283.88	49296.3	47100.1	2599.52	2594.9	2594.58	47105.4
	283.78	39762.1	38739.7	2538.8	2536.77	2536.58	38742.1
	283.68	31419.5	31746.2	2490.56	2489.71	2489.59	31747.3
	283.58	24674.6	25965.1	2452.63	2452.29	2452.22	25965.6
	283.48	20055	21227	2423.06	2422.94	2422.9	21227.2
	283.38	16206.8	17369.1	2400.09	2400.05	2400.02	17369.2
	283.28	13244.7	14244.8	2382.19	2382.18	2382.17	14244.8
	283.18	10809.5	11726.4	2368.16	2368.16	2368.15	11726.4
	283.08	8858.43	9705.48	2357.16	2357.16	2357.15	9705.49
	282.98	7683.64	8090.92	2348.49	2348.49	2348.49	8090.92
	282.88	6597.01	6806.75	2341.61	2341.62	2341.61	6806.75
	282.78	5896.89	5790.07	2336.09	2336.1	2336.09	5790.07
	282.68	5226.67	4989.03	2331.59	2331.59	2331.59	4989.03
	282.58	4676.58	4361.08	2327.88	2327.88	2327.88	4361.08
	282.48	4429.91	3871.36	2324.72	2324.72	2324.72	3871.36
	282.38	4311.02	3491.55	2322.02	2322.02	2322.02	3491.55
	282.28	4016.37	3198.62	2319.66	2319.66	2319.66	3198.62
	282.18	3850.79	2974.03	2317.58	2317.58	2317.58	2974.03
	282.08	3451.3	2802.92	2315.81	2315.81	2315.81	2802.92
	281.98	3231.02	2673.43	2314.34	2314.34	2314.34	2673.43
	281.88	3033.6	2576.03	2313.08	2313.08	2313.08	2576.03
	281.78	3128.53	2503.26	2312.03	2312.03	2312.03	2503.26
	281.68	3028.81	2449.21	2311.1	2311.1	2311.1	2449.21
	281.58	2936.33	2409.33	2310.28	2310.28	2310.28	2409.33
	281.48	2782.83	2380.08	2309.55	2309.55	2309.55	2380.08
	281.38	2650.36	2358.77	2308.92	2308.92	2308.92	2358.77
	281.28	2740.85	2343.37	2308.38	2308.38	2308.38	2343.37
	281.18	2609.05	2332.27	2307.9	2307.9	2307.9	2332.27
	281.08	2731.51	2324.36	2307.51	2307.51	2307.51	2324.36
	280.98	2407.5	2318.73	2307.17	2307.17	2307.17	2318.73
	280.88	2457.55	2314.78	2306.91	2306.91	2306.91	2314.78
	280.78	2394.27	2312.03	2306.71	2306.71	2306.71	2312.03
	280.68	2360.38	2310.14	2306.57	2306.57	2306.57	2310.14
	280.58	2449.15	2308.87	2306.49	2306.49	2306.49	2308.87
	280.48	2205.63	2307.98	2306.41	2306.41	2306.41	2307.98
	280.38	2462.09	2307.35	2306.32	2306.32	2306.32	2307.35
	280.28	2401.02	2306.92	2306.25	2306.25	2306.25	2306.92
	280.18	2307.92	2306.66	2306.23	2306.23	2306.23	2306.66
	280.08	2248.45	2306.47	2306.2	2306.2	2306.2	2306.47
	279.98	2253.89	2306.37	2306.2	2306.2	2306.2	2306.37
	279.88	2366.92	2306.31	2306.2	2306.2	2306.2	2306.31
	279.78	2394.38	0	0	0	0	2394.45
	279.68	2267.33	0	0	0	0	2267.37
	279.58	2177.43	0	0	0	0	2177.46
	279.48	2351.43	0	0	0	0	2351.45
	279.38	2233.43	0	0	0	0	2233.44
	279.28	2250.16	0	0	0	0	2250.17
	279.18	2142.38	0	0	0	0	2142.39
	279.08	2253.01	0	0	0	0	2253.01
	278.98	2154.38	0	0	0	0	2154.38
	278.88	2170.02	0	0	0	0	2170.03
	278.78	2160.71	0	0	0	0	2160.71
	278.68	2271.65	0	0	0	0	2271.65
	278.58	2148.97	0	0	0	0	2148.97
	278.48	2170.3	0	0	0	0	2170.3
	278.38	2135.63	0	0	0	0	2135.63
	278.28	2015.97	0	0	0	0	2015.97
	278.18	2113.7	0	0	0	0	2113.7
	278.08	2027.92	0	0	0	0	2027.92
	277.98	2171.99	0	0	0	0	2171.99
	277.88	2149.89	0	0	0	0	2149.89
	277.78	2085.11	0	0	0	0	2085.11
	277.68	2062.94	0	0	0	0	2062.94
	277.58	2027.05	0	0	0	0	2027.05
	277.48	2111.49	0	0	0	0	2111.49
	277.38	2106.73	0	0	0	0	2106.73
	277.28	1971.28	0	0	0	0	1971.28
	277.18	1930.52	0	0	0	0	1930.52
	277.08	1909.74	0	0	0	0	1909.74
	276.98	1951.56	0	0	0	0	1951.56
	276.88	1967.65	0	0	0	0	1967.65
	276.78	1948.07	0	0	0	0	1948.07
	276.68	2085.83	0	0	0	0	2085.83
	276.58	2072.78	0	0	0	0	2072.78
	276.48	1801.44	0	0	0	0	1801.44
	276.38	1959.33	0	0	0	0	1959.33
	276.28	2040.29	0	0	0	0	2040.29
	276.18	1928.3	0	0	0	0	1928.3
	276.08	1910.44	0	0	0	0	1910.44
	275.98	1956.35	0	0	0	0	1956.35
	275.88	1990.79	0	0	0	0	1990.79
	275.78	1877.13	0	0	0	0	1877.13
	275.68	1915.14	0	0	0	0	1915.14
	275.58	1865.84	0	0	0	0	1865.84
	275.48	1893.73	0	0	0	0	1893.73
	275.38	2019.11	0	0	0	0	2019.11
	275.28	2053.03	0	0	0	0	2053.03
	275.18	1826.81	0	0	0	0	1826.81

## Sheet: Supplementary Fig. 3B
Supplementary Fig. 3B
	GMPD+hv (B 1s)
	205.68	1862.52
	205.58	1849.09
	205.48	1854.42
	205.38	1817.98
	205.28	1785.17
	205.18	1799.97
	205.08	1805.85
	204.98	1885.86
	204.88	1843.25
	204.78	1817.19
	204.68	1825.52
	204.58	1809.59
	204.48	1788.51
	204.38	1823.07
	204.28	1811.65
	204.18	1827.47
	204.08	1809.39
	203.98	1898.22
	203.88	1808.17
	203.78	1843.61
	203.68	1844.85
	203.58	1836.42
	203.48	1848.1
	203.38	1810.63
	203.28	1863.01
	203.18	1850.78
	203.08	1845.71
	202.98	1823.05
	202.88	1832.15
	202.78	1835.87
	202.68	1820.62
	202.58	1802.13
	202.48	1823.61
	202.38	1813.79
	202.28	1849.08
	202.18	1890.19
	202.08	1830.84
	201.98	1827.54
	201.88	1873.83
	201.78	1852.94
	201.68	1867.64
	201.58	1831.62
	201.48	1851.62
	201.38	1843.43
	201.28	1849.54
	201.18	1835.73
	201.08	1837.26
	200.98	1867.15
	200.88	1849.09
	200.78	1866.98
	200.68	1883.5
	200.58	1811.19
	200.48	1825.15
	200.38	1864.84
	200.28	1889.55
	200.18	1933.84
	200.08	1867.36
	199.98	1869.94
	199.88	1928.83
	199.78	1933.53
	199.68	1922.71
	199.58	1940.45
	199.48	1924.85
	199.38	1945.06
	199.28	1949.4
	199.18	1922.58
	199.08	1900.36
	198.98	1893.84
	198.88	1939.88
	198.78	1925.83
	198.68	1887.85
	198.58	1926.58
	198.48	1950.86
	198.38	1910.29
	198.28	1951.09
	198.18	1984.04
	198.08	2000.72
	197.98	1964.65
	197.88	1946.71
	197.78	1977.8
	197.68	2030.4
	197.58	2007.21
	197.48	2017.5
	197.38	1963.81
	197.28	1969.98
	197.18	2025.68
	197.08	1949.69
	196.98	1924.16
	196.88	1925.53
	196.78	1908.97
	196.68	1889.36
	196.58	1899.81
	196.48	1881.84
	196.38	1918
	196.28	1882.8
	196.18	1879.47
	196.08	1857.2
	195.98	1866.9
	195.88	1877.94
	195.78	1889.49
	195.68	1934.57
	195.58	1887.65
	195.48	1888.5
	195.38	1888.11
	195.28	1889.09
	195.18	1904.86
	195.08	1895.32
	194.98	1872.21
	194.88	1890.06
	194.78	1868.36
	194.68	1855.7
	194.58	1871.42
	194.48	1855.93
	194.38	1913.51
	194.28	1854.47
	194.18	1903.01
	194.08	1888.18
	193.98	1877.23
	193.88	1922.58
	193.78	1883.52
	193.68	1944.19
	193.58	1923.79
	193.48	1897.43
	193.38	1938.41
	193.28	1939.5
	193.18	1967.85
	193.08	1910.48
	192.98	1913.46
	192.88	1960.35
	192.78	2006.54
	192.68	1961.17
	192.58	1967.37
	192.48	1981.17
	192.38	1992.98
	192.28	1987.02
	192.18	2032.48
	192.08	1984.72
	191.98	2031.65
	191.88	2032.08
	191.78	2061.9
	191.68	2015.19
	191.58	2048.48
	191.48	2056.62
	191.38	2053.44
	191.28	2151.02
	191.18	2111
	191.08	2101.68
	190.98	2099.36
	190.88	2112.93
	190.78	2136.09
	190.68	2171.15
	190.58	2184.21
	190.48	2149.05
	190.38	2137.14
	190.28	2196.08
	190.18	2180.14
	190.08	2186.61
	189.98	2182.61
	189.88	2191.3
	189.78	2166.06
	189.68	2207.89
	189.58	2203.94
	189.48	2226.17
	189.38	2187.28
	189.28	2166.31
	189.18	2181.06
	189.08	2110.44
	188.98	2107.33
	188.88	2095.45
	188.78	2072.46
	188.68	2065.17
	188.58	2047.06
	188.48	2092.79
	188.38	1988.25
	188.28	2033.73
	188.18	2029.91
	188.08	2015.02
	187.98	2026.62
	187.88	2008.39
	187.78	2023.31
	187.68	1981.96
	187.58	2006.71
	187.48	1982.3
	187.38	2043.43
	187.28	2021.02
	187.18	1985.11
	187.08	1970.87
	186.98	2007.73
	186.88	1977
	186.78	1965.39
	186.68	1993.43
	186.58	2008.15
	186.48	2029.63
	186.38	1997.34
	186.28	1931.04
	186.18	1996.4
	186.08	1963.03
	185.98	1998.65
	185.88	1989.51
	185.78	1976.22
	185.68	2002.04
	185.58	1976.86
	185.48	1989.92
	185.38	2006.35
	185.28	2005.88
	185.18	1946.36
	185.08	1970.14
	184.98	2011.63
	184.88	2007.07
	184.78	1991.64
	184.68	1987.62
	184.58	1971.04
	184.48	1966.21
	184.38	1940.23
	184.28	2023.75
	184.18	1969.79
	184.08	1999.2
	183.98	1976.09
	183.88	2015.89
	183.78	1963.81
	183.68	1998.71
	183.58	2015.22
	183.48	2023.85
	183.38	1961.53
	183.28	2032.66
	183.18	1976.72
	183.08	1972.14
	182.98	1985.6
	182.88	1972.23
	182.78	2009.2
	182.68	1982.68
	182.58	2008.22
	182.48	2005.76
	182.38	1995.29
	182.28	1978.5
	182.18	1995.01
	182.08	1975.22
	181.98	2010.07
	181.88	2034.01
	181.78	1979.35
	181.68	2034.75
	181.58	1997.57
	181.48	1998.07
	181.38	2029.65
	181.28	1970.9
	181.18	1995.65
	181.08	2027.42
	180.98	2005.92
	180.88	1998.43
	180.78	2015.7
	180.68	2040.71
	180.58	2013.09
	180.48	2066.79
	180.38	2042.04
	180.28	2031.47

## Sheet: Supplementary Fig. 4
Supplementary Fig. 4A
								Mean	SD		p value
	GMPD+hv (0 h)		51.7	51.1	43.2	44.8		47.7	4.32897		0.5
	GMPD+hv (12 h)		32.7	41.4	36.5	48.5		39.775	6.82025
	GMPD-hv (0 h)		16.2	20.8	21.9	18.8		19.425	2.50383		0.0394595
	GMPD-hv (12 h)		19.5	14.3	13.4	8.1		13.825	4.6686
Supplementary Fig. 4B
								Mean	SD		p value
	GMPD+hv (0 h)		10.9	9.8	8.1	9.7		9.625	1.15289		0.0567008
	GMPD+hv (12 h)		9	8.4	8.7	7.5		8.4	0.648074
	GMPD-hv (0 h)		3.2	2.8	3.9	2.5		3.1	0.60553		0.0557152
	GMPD-hv (12 h)		2.4	2.9	2.3	2.3		2.475	0.287228

## Sheet: Supplementary Fig. 6
Supplementary Fig. 6
	GMPD-hv (pH = 7.4)		GMPD-hv (pH = 6.5)		GMPD+hv (pH = 7.4)		GMPD+hv (pH = 6.5)		GMPD-hv (pH = 4.5)		GMPD+hv (pH = 4.5)		GMPD-hv (pH = 5.5)		GMPD+hv (pH = 5.5)
	Mean	SD	Mean	SD	Mean	SD	Mean	SD	Mean	SD	Mean	SD	Mean	SD	Mean	SD
0	100	2.1	100	1.5	100	1.3	100	2.3	100	1.1	100	1.8	100	1.3	100	1.2
1	59.4	7.8	86.7	5.3	95.4	1.7	97.2	1.2	93.4	6.1	96.9	2.4	91.3	2.6	94.5	3.9
4	17.4	4.5	61.2	8.6	90.2	2.3	94.3	2.5	76.7	3.4	94.5	3.2	71.9	4.5	93.2	1.3
7	3.4	0.5	38.4	5.4	87.3	4.6	90.3	3.2	61.7	7.8	92.5	5.1	58.3	3.8	91.3	3.1
10			22.3	6.7	82.3	7.3	87.3	4.5	47.6	3.1	90.3	2.3	44.3	1.8	89.3	2.7
14			5.6	0.3	78.4	4.8	85.6	6.7	35.3	6.7	87.4	4.2	31.2	2.9	85.3	4.1

## Sheet: Supplementary Fig. 8
Supplementary Fig. 8
							Mean	SD		p value
	pH 4.5	115.9	114.3	113.5	118.7		115.6	2.29492
	pH 5.5	126.7	110.6	118.2	116.2		117.925	6.67601		0.00343508
	pH 6.5	109.2	118.9	119.2	127.6		118.725	7.52213
	pH 7.4	136.1	129.3	142.6	133.7		135.425	5.5506
	pH 8.5	153.7	133.4	144.6	141.2		143.225	8.41125

## Sheet: Supplementary Fig. 9B
Supplementary Fig. 9B
		Ctrl			V-GL			TI-PLGA
	6	29.4	26.4	32.4	43.4	48.3	38.4	25.4	23.2	28.3
	12	52.4	59.4	47.5	68.9	62.3	74.5	46.5	50.5	41.3
	24	95.4	92.1	98.3	96.8	98.3	92.3	88.4	83.9	94.5
	Mean	29.4			43.3667			25.6333
		53.1			68.5667			46.1
		95.2667			95.8			88.9333
	SD	3			4.95008			2.55799
		5.9808			6.10683			4.61303
		3.10215			3.1225			5.32009
	p value				0.00696277			0.0866537
					0.0175238			0.0918595
					0.422011			0.0747347

## Sheet: Supplementary Fig. 11B
Supplementary Fig. 11B
		Ctrl			V-GL			TI-PLGA				Mean			SD
	4d	1.08	1	0.932	1.232	1.192	1.254	0.956	0.981	1.022		1.004	1.226	0.986333	0.074081	0.0314325	0.0333217
	7d	1.098	1.054	1.123	1.198	1.156	1.234	0.763	0.653	0.845		1.09167	1.196	0.753667	0.0349333	0.0390384	0.0963397
	p value				0.0043937			0.362763
					0.0130323			0.00232188
								0.00838625

## Sheet: Supplementary Fig. 11C
Supplementary Fig. 11C
		Ctrl			V-GL			TI-PLGA				Mean			SD
	4d	1	0.96	1.05	1.14	1.19	1.021	0.934	1.021	0.982		1.00333	1.117	0.979	0.0450925	0.0868159	0.0435775
	7d	1.123	1.276	1.011	1.234	1.387	1.145	0.812	0.872	0.724		1.13667	1.25533	0.802667	0.133028	0.122402	0.0744401
	p value				0.0572378			0.269171
					0.159516			0.0095931
								0.0119983

[truncated: 3 more sheets: Supplementary Fig. 12, Supplementary Fig. 15, Supplementary Fig. 17B]
