# Supplementary material for: Four-dimensional hydrogel dressing adaptable to the urethral microenvironment for scarless urethral reconstruction
Source: Nat Commun. 2023 Nov 22;14:7632. doi: 10.1038/s41467-023-43421-w (PMC10665446; doi:10.1038/s41467-023-43421-w)
Supplement: Supplementary file 4 — Source Data [file 41467_2023_43421_MOESM4_ESM.zip › Source Data/Supplementary files (PCR primers).xls]

## Sheet: Primer sequence
	Genes	Identification	Primer sequence	Length(bp)	Product TM(℃)	Product length（bp）
	rabbit VEGFa	M0206cf	5' TTA TTT GTA CTG GTT TTT TTG TGT 3'	24	78.6	87
		M0206cr	5' GTT CAG GAT AAG CGA GTG AC 3'	20
	rabbit HMOX1	M1599f	5' GTG ACT GCC GAG GGT TTT A 3'	19	84.3	89
		M1599r	5' TTC TCC TTG TTG TGC TCA ATC T 3'	22
	rabbit ITGA2	M1600f	5' GAC CTA CCC ACT GCC ACA T 3'	19	79.1	76
		M1600r	5' TTT TCA TCT CCG CCA CAC T 3'	19
	rabbit HIF1A	M0687f	5' TTA TGA GGC TTA CCA TCA GTT AC 3'	23	79.5	111
		M0687r	5' GGG CTT TCA AAT AAA AAC AGT 3'	21
	rabbit CCN1	M1601f	5' GAG CCT CGC ATC CTA TAC A 3'	19	83	86
		M1601r	5' CCA CAA GTC TTT GAG CAC TG 3'	20
	rabbit TPM1	M1602f	5' TGC AGA GAG GTC GGT AAC TAA 3'	21	80.9	93
		M1602r	5' TCG CTG ATG GCT TTG TAC T 3'	19
	rabbit TGFBR2	M1603f	5' GAA GGT GTT TGG GGA GAC T 3'	19	82.6	96
		M1603r	5' GGA CTG CTG GTG GTG TAT T 3'	19
	rabbit Smad3	M1310f	5' CTG AGC GAA GAT GGA GAG AC 3'	20	84.4	74
		M1310r	5' GGG GAC AGG TTT GGA GAA 3'	18
	rabbit Mmp-1	M0164f	5' GAC CCC AAA AGT GTG TGA TAG 3'	21	81.5	170
		M0164r	5' CTT GAA GTC CAT TAG GCA GAT 3'	21
	rabbit α-SMA	M0829f	5' GGA GAA AAT GAC CCA GAT TAT GT 3'	23	80.4	75
		M0829r	5' GAC AGC ACC GCC TGA ATA G 3'	19
	rabbit ELN	M1190f	5' TGT ACC AGG GGC TGT GTC A 3'	19	88	93
		M1190r	5' ATG CCT CCC ACG CCT ACT 3'	18
	rabbit COL1A1	M0686f	5' AAG AGC CTG AGC CAG CAG AT 3'	20	88.5	139
		M0686r	5' AGC CTT GGT TGG GGT CAA T 3'	19
	rabbit COL3A1	M1261f	5' GAG TGG AGA ATA CTG GGT TGA T 3'	22	82.1	108
		M1261r	5' CTC AGA GGA TTG GCG TTT AC 3'	20
	rabbit FN1	M1191f	5' GCA CCC ATC ACA GGA TAC A 3'	19	83.5	154
		M1191r	5' GGT TTT CTT CCA CAG CAT AGA TT 3'	23
	rabbit b-actin	M0132f	5' GCA GAA ACG AGA CGA GAT TG 3'	20	80.8	167
		M0132r	5' GCA GAA CTT TGG GGA CTT TG 3'	20
	human VEGFa	M0006f	5' TGT GCC CAC TGA GGA GTC 3'	18	82.9	102
		M0006r	5' CAT TTG TTG TGC TGT AGG AAG 3'	21
	human HMOX1	M0770f	5' ACA GTT GCT GTA GGG CTT TAT G 3'	22	87.2	175
		M0770r	5' AGA GAG AGG GAC ACA GTG AGA G 3'	22
	humanITGA2	M0291f	5' GGG ACC TCA CAA ACA CAT TC 3'	20	81.1	119
		M0291r	5' TGA TTC ACC GTC AGT TAC AAC TA 3'	23
	human CCN1	M0349f	5' TCC AGC CCA ACT GTA AAC ATC 3'	21	87.4	161
		M0349r	5' ATC CTC GTC ACA GAC CCA CTC 3'	21
	human HIF1A	M0010f	5' ATG CTT ACA CAC AGA AAT GG 3'	20	81.8	190
		M0010r	5' ACT GAG GTT GGT TAC TGT TG 3'	20
	human TPM1	M1608f	5' ATT GAA AAC TGT GAC GAA CAA C 3'	22	79.8	72
		M1608r	5' CTG TCT TCC TTC TGC GAG TA 3'	20
	human VWF	M1143f	5' AGA AAC TGA GGC TGG GTA CTA C 3'	22	85.2	119
		M1143r	5' CGC AGG TCT TGT TGA AGT ATC 3'	21
	human CD31	M0288f	5' GCA GCA TCG TGG TCA ACA TA 3'	20	82.3	101
		M0288r	5' GGA GCA GGA CAG GTT CAG TCT 3'	21
